# Supplementary material for: Evaluating stably expressed genes in single cells
Source: Gigascience. 2019 Sep 16;8(9):giz106. doi: 10.1093/gigascience/giz106 (PMC6748759; doi:10.1093/gigascience/giz106)
Supplement: giz106_Supplemental_Table [file giz106_supplemental_table.xlsx]

## Sheet: human development
GeneSymbol	Mixing ratio	Sigma	Zero (%)	F-statistics	Stability index
SNRPD3	0.992839	0.948718	0.986409	0.9461	0.968517
PFN1	0.992839	0.917225	0.986409	0.976977	0.968363
SRRM1	0.992839	0.923924	0.986409	0.957034	0.965052
HNRNPA2B1	0.962116	0.917379	0.986409	0.989528	0.963858
YWHAB	0.972357	0.954647	0.986409	0.931085	0.961125
RPL36	0.992839	0.918842	0.986409	0.942404	0.960124
GDI2	0.98306	0.921691	0.986409	0.937861	0.957255
NCL	0.968969	0.957111	0.986409	0.916224	0.957178
RPL8	0.992839	0.946177	0.986409	0.902364	0.956947
CSDE1	0.978517	0.92531	0.986409	0.929391	0.954907
C14ORF2	0.992839	0.946947	0.958112	0.920613	0.954628
ARF1	0.978748	0.934858	0.986409	0.91145	0.952866
TARDBP	0.947332	0.907446	0.986409	0.968353	0.952385
STOML2	0.952722	0.952183	0.960268	0.943174	0.952087
RPS5	0.992839	0.929622	0.986409	0.897359	0.951557
THRAP3	0.992839	0.885578	0.986409	0.936244	0.950268
HNRNPM	0.98229	0.88142	0.986409	0.948872	0.949748
POLR2E	0.978594	0.857781	0.986409	0.972434	0.948805
SRSF3	0.912913	0.958574	0.986409	0.932779	0.947669
CKS1B	0.984561	0.921537	0.986409	0.896281	0.947197
COX6A1	0.970047	0.949642	0.986409	0.880111	0.946552
RPL15	0.992839	0.948179	0.986409	0.858628	0.946514
RPS19	0.956957	0.951259	0.986409	0.886502	0.945282
NPM1	0.992839	0.931855	0.959883	0.895049	0.944906
EIF3I	0.956187	0.924001	0.986409	0.912374	0.944743
DHX9	0.907292	0.926234	0.95611	0.98691	0.944136
ETF1	0.939632	0.932625	0.986409	0.914838	0.943376
C9ORF78	0.919381	0.91915	0.953877	0.980519	0.943232
RSL1D1	0.992839	0.911681	0.986409	0.878802	0.942433
ZC3H15	0.958189	0.927158	0.986409	0.896204	0.94199
YWHAE	0.992839	0.9153	0.986409	0.872642	0.941798
LRRC59	0.897513	0.912759	0.986409	0.970124	0.941701
MAPRE1	0.918611	0.937861	0.968584	0.940017	0.941268
RPS20	0.975437	0.927466	0.986409	0.865173	0.938621
COX7A2L	0.890044	0.952491	0.939401	0.968815	0.937688
COX5B	0.938631	0.962578	0.986409	0.860322	0.936985
RPS6	0.974821	0.963194	0.986409	0.821822	0.936562
HSPA8	0.868946	0.944714	0.986409	0.945792	0.936465
NASP	0.992839	0.919612	0.986409	0.845307	0.936042
RHOA	0.977824	0.920305	0.986409	0.859629	0.936042
CSNK2B	0.992839	0.904982	0.986409	0.855163	0.934848
MRPL20	0.953107	0.949026	0.986409	0.85062	0.934791
PSMA6	0.981751	0.880342	0.986409	0.890429	0.934733
YME1L1	0.966351	0.866867	0.986409	0.918534	0.93454
SF3A3	0.937322	0.930546	0.968969	0.899592	0.934107
SNRPF	0.853161	0.960884	0.961423	0.960884	0.934088
HNRNPU	0.977285	0.849157	0.986409	0.922769	0.933905
EEF1B2	0.958959	0.945792	0.986409	0.839763	0.932731
EIF4G2	0.992839	0.89066	0.986409	0.860861	0.932692
HNRNPK	0.983907	0.821283	0.986409	0.937938	0.932384
DDX18	0.917148	0.917302	0.970894	0.922307	0.931913
SRSF7	0.888504	0.932933	0.986409	0.916686	0.931133
RPL7A	0.992839	0.920459	0.963502	0.847617	0.931104
WDR43	0.95919	0.903134	0.986409	0.873951	0.930671
TCOF1	0.915916	0.875183	0.949488	0.978594	0.929795
NACA	0.992839	0.935705	0.986409	0.802495	0.929362
RPS25	0.966736	0.945176	0.986409	0.81905	0.929343
SF3B5	0.957573	0.909063	0.9384	0.911912	0.929237
PTMA	0.973512	0.926619	0.986409	0.829445	0.928996
EIF3L	0.992839	0.906522	0.964195	0.852391	0.928987
CKAP5	0.887811	0.900285	0.972511	0.951798	0.928101
CHCHD2	0.904674	0.959883	0.959267	0.885039	0.927216
SNRPG	0.91376	0.961038	0.962963	0.869254	0.926754
RAB7A	0.992839	0.85755	0.986409	0.870101	0.926725
SRSF10.UID_1003	0.954185	0.905367	0.967044	0.879803	0.9266
HIGD2A	0.938169	0.91684	0.89759	0.953184	0.926446
MCM3	0.894202	0.881112	0.968507	0.96073	0.926138
RBM17	0.965196	0.918457	0.986409	0.83445	0.926128
SZRD1	0.919843	0.924925	0.948179	0.907138	0.925021
HSPA14	0.879726	0.8845	0.945946	0.98922	0.924848
RPL30	0.992839	0.855856	0.986409	0.864095	0.9248
RPS24	0.992839	0.921614	0.986409	0.797413	0.924569
RPL10A	0.935012	0.961962	0.986409	0.812736	0.92403
SRSF11	0.992839	0.896743	0.96766	0.8383	0.923885
MRTO4	0.992839	0.832525	0.986409	0.883191	0.923741
EBNA1BP2	0.952183	0.908678	0.961038	0.873027	0.923731
SF3B1	0.944329	0.917456	0.954955	0.877801	0.923635
RPS13	0.992839	0.905983	0.986409	0.808655	0.923472
NDUFA13	0.992839	0.864711	0.958728	0.873797	0.922519
EIF3F	0.992839	0.881035	0.945869	0.869331	0.922268
PSME3	0.835451	0.941095	0.953261	0.958728	0.922134
STRAP	0.992839	0.837453	0.986409	0.871718	0.922105
SF3B2	0.992839	0.887734	0.968353	0.834835	0.92094
CBX3	0.992839	0.854701	0.986409	0.849388	0.920834
NAA50	0.845692	0.932317	0.986409	0.91838	0.9207
SMC2	0.908216	0.882575	0.953338	0.937091	0.920305
RAB5C	0.800108	0.939247	0.965581	0.975206	0.920035
NACA2	0.959652	0.955802	0.986409	0.778009	0.919968
FAM96B	0.9538	0.913144	0.948333	0.863017	0.919573
SAFB	0.893047	0.88989	0.932548	0.957342	0.918207
TRA2B	0.981828	0.880111	0.986409	0.82367	0.918005
RPL28	0.992839	0.758143	0.986409	0.932009	0.91735
IMMT	0.873027	0.933703	0.938708	0.923924	0.91734
SRSF1	0.884731	0.938554	0.986409	0.859167	0.917215
RBMX	0.971202	0.907831	0.986409	0.801802	0.916811
SEC61G	0.916686	0.894433	0.986409	0.869485	0.916753
RPA3	0.930931	0.894818	0.902441	0.936167	0.916089
RANBP1	0.98383	0.82829	0.986409	0.865558	0.916022
PLEKHB2	0.943328	0.922538	0.986409	0.811504	0.915945
MRPS7	0.781628	0.953415	0.986409	0.939786	0.91531
SCAF11	0.901209	0.876492	0.949411	0.929776	0.914222
TMBIM6	0.957111	0.890429	0.986409	0.822361	0.914078
LUC7L3	0.966659	0.8691	0.986409	0.834065	0.914058
IMP4	0.964195	0.840071	0.962424	0.88758	0.913567
U2AF1	0.854778	0.947024	0.986409	0.864634	0.913211
RPL18A	0.912836	0.949565	0.943713	0.844537	0.912663
SARNP	0.94456	0.925849	0.904289	0.875568	0.912566
YBX1	0.973974	0.754909	0.986409	0.93455	0.912461
RPS14P3	0.982598	0.921152	0.967891	0.777932	0.912393
LMAN2	0.946947	0.893047	0.943174	0.865866	0.912258
SON	0.992839	0.806114	0.986409	0.862709	0.912018
NDUFA6	0.980827	0.928929	0.986409	0.749904	0.911517
DAP3	0.918996	0.905675	0.945407	0.874798	0.911219
AHSA1	0.864942	0.93378	0.986409	0.858782	0.910978
DRG1	0.955417	0.913298	0.942096	0.831678	0.910622
SRP14	0.945484	0.940017	0.986409	0.769231	0.910285
PSMD8	0.983445	0.8768	0.950412	0.828983	0.90991
VAPA	0.833295	0.9461	0.986409	0.873335	0.909785
CNOT7	0.865404	0.921999	0.954031	0.897667	0.909775
NOP16	0.862401	0.932702	0.986409	0.856703	0.909554
BCLAF1	0.889351	0.877878	0.986409	0.884192	0.909458
SET	0.966967	0.876338	0.986409	0.808116	0.909458
NIFK	0.836452	0.93455	0.917687	0.945561	0.908562
TWISTNB	0.907446	0.86987	0.921537	0.935243	0.908524
POP7	0.912759	0.929545	0.960884	0.8306	0.908447
NUDC	0.925695	0.929468	0.963656	0.814353	0.908293
LRRC75A.AS1	0.93686	0.928467	0.95765	0.809733	0.908177
RPS10	0.992839	0.85601	0.889351	0.894433	0.908158
ELAC2	0.900131	0.872565	0.932779	0.925772	0.907812
NOP58	0.965889	0.919073	0.986409	0.759529	0.907725
CDC37	0.954031	0.83753	0.952029	0.8845	0.907022
RBX1	0.847078	0.945946	0.950566	0.883653	0.906811
EIF4B	0.822746	0.930469	0.958959	0.911758	0.905983
GPS2	0.905983	0.850928	0.92993	0.935474	0.905579
DDX21	0.97151	0.874259	0.986409	0.789174	0.905338
C19ORF10	0.91761	0.840995	0.905444	0.957188	0.905309
SNRPE	0.992839	0.911142	0.967814	0.748826	0.905155
UBA52	0.909371	0.954108	0.986409	0.769308	0.904799
NHP2L1	0.992839	0.869485	0.986409	0.76977	0.904626
RPLP0	0.992839	0.915146	0.986409	0.723262	0.904414
EXOSC10	0.896589	0.847309	0.905367	0.967814	0.90427
ILF3	0.992839	0.880881	0.986409	0.756911	0.90426
ILF2	0.978671	0.870024	0.960576	0.806807	0.904019
EIF1AX	0.992839	0.793024	0.972742	0.856626	0.903808
COPE	0.982906	0.829984	0.940633	0.861554	0.903769
DKC1	0.830215	0.905598	0.986409	0.892585	0.903702
OTUB1	0.902518	0.938015	0.953492	0.817741	0.902941
RTFDC1	0.880573	0.88296	0.895588	0.952491	0.902903
DDX27	0.940248	0.895665	0.969893	0.804112	0.902479
ZNF207	0.823131	0.937014	0.965966	0.881574	0.901921
PSMB6	0.978825	0.888427	0.986409	0.753754	0.901854
MIR6797	0.992839	0.845153	0.912913	0.855933	0.901709
MCM7	0.814815	0.915454	0.986409	0.888966	0.901411
SNHG3	0.957034	0.756603	0.902056	0.987526	0.900805
RNPS1	0.818511	0.95303	0.965504	0.86602	0.900766
XRCC6	0.979672	0.890121	0.986409	0.746824	0.900757
RAN	0.667899	0.967891	0.986409	0.980134	0.900583
CD164	0.855548	0.836837	0.968199	0.941634	0.900554
GAS5	0.891892	0.860784	0.941557	0.906753	0.900246
BANF1	0.984985	0.892816	0.986409	0.735428	0.89991
PRPF40A	0.962193	0.924232	0.986409	0.726342	0.899794
EIF5B	0.971356	0.868869	0.986409	0.772234	0.899717
SNHG16	0.933472	0.93609	0.966813	0.762455	0.899707
BIRC5	0.941172	0.849465	0.937091	0.870178	0.899476
SNRPB	0.742435	0.964811	0.986409	0.904212	0.899467
NOP56	0.992839	0.916224	0.986409	0.701394	0.899217
MIR6850	0.992839	0.827674	0.853084	0.919381	0.898244
RPL35	0.977978	0.908062	0.986409	0.71972	0.898042
ZFR	0.80673	0.884038	0.932625	0.967737	0.897782
PCMT1	0.981443	0.754601	0.986409	0.867329	0.897446
NDUFA2	0.867175	0.943713	0.960422	0.81674	0.897012
EIF6	0.943944	0.891661	0.986409	0.765612	0.896907
SAP30BP	0.930469	0.876954	0.925541	0.854316	0.89682
RPL26	0.977747	0.908216	0.986409	0.714715	0.896772
EIF3G	0.940479	0.908755	0.96227	0.774852	0.896589
TPM3	0.979056	0.874721	0.965427	0.766998	0.89655
CSNK1A1	0.777393	0.934473	0.967968	0.904751	0.896146
MRPL19	0.826057	0.913529	0.923231	0.921229	0.896011
GRPEL1	0.992839	0.72665	0.940787	0.922615	0.895723
UBE2D3	0.992839	0.858551	0.969354	0.761839	0.895646
CYB5B	0.88912	0.851698	0.947409	0.894279	0.895626
TPT1	0.992839	0.760222	0.986409	0.842304	0.895444
POLDIP3	0.936013	0.848926	0.913914	0.882421	0.895318
EIF3H	0.706938	0.953569	0.962116	0.957573	0.895049
PRPF8	0.946331	0.88835	0.971895	0.773235	0.894953
HNRNPF	0.992839	0.847001	0.986409	0.753292	0.894885
SRPK1	0.791099	0.934011	0.97074	0.883499	0.894837
PPP6R3	0.772003	0.881497	0.933934	0.990606	0.89451
DHX15	0.939016	0.871795	0.967275	0.799877	0.894491
MRPL22	0.878417	0.929853	0.933472	0.834989	0.894183
SEC61A1	0.92839	0.800878	0.92916	0.918303	0.894183
RBPJ	0.886194	0.852006	0.958882	0.878725	0.893952
DNAJA2	0.693848	0.940171	0.969123	0.971356	0.893624
FBL	0.969739	0.797028	0.986409	0.819589	0.893191
SRSF2	0.968507	0.701086	0.986409	0.916301	0.893076
WAC	0.890429	0.836683	0.935166	0.909833	0.893028
CTNNA1	0.896897	0.935243	0.95457	0.784477	0.892797
IK	0.924617	0.904135	0.92608	0.81597	0.8927
GNL2	0.8845	0.861939	0.895819	0.928313	0.892643
SMARCA5	0.790098	0.911373	0.972665	0.894587	0.892181
SNW1	0.862555	0.924694	0.986409	0.793563	0.891805
SNRPA1	0.840148	0.916378	0.909525	0.900054	0.891526
EXOSC7	0.840918	0.866405	0.886964	0.97074	0.891257
ARCN1	0.826442	0.862478	0.924925	0.951028	0.891218
CIRH1A	0.859167	0.883653	0.928467	0.888504	0.889948
RRP15	0.875337	0.874413	0.924694	0.882267	0.889178
MEA1	0.866174	0.920074	0.853315	0.915223	0.888696
CYCS	0.969354	0.90606	0.986409	0.69277	0.888648
LAMTOR5	0.983676	0.791099	0.961115	0.818588	0.888619
CCT2	0.785632	0.961577	0.986409	0.820205	0.888456
SNRPB2	0.992839	0.851005	0.967121	0.742666	0.888408
SEC62	0.943097	0.833911	0.953954	0.822207	0.888292
SEH1L	0.813583	0.900978	0.954801	0.883807	0.888292
POLR2L	0.885424	0.936783	0.946331	0.782783	0.88783
CENPN	0.740972	0.910988	0.955109	0.94148	0.887137
RPS21	0.992839	0.844614	0.986409	0.724494	0.887089
SUMO1	0.909833	0.904366	0.914453	0.817587	0.88656
SF3B4	0.907677	0.895049	0.915685	0.827597	0.886502
SSR4	0.964349	0.681451	0.963271	0.93532	0.886098
TRMT6	0.906445	0.858089	0.890352	0.886579	0.885366
PDCD11	0.904597	0.85062	0.951336	0.834296	0.885212
FKBP4	0.968199	0.775391	0.986409	0.809656	0.884914
LUC7L	0.86371	0.883345	0.841688	0.948564	0.884327
SNHG1	0.922923	0.727574	0.931778	0.953261	0.883884
PSMG1	0.838454	0.882036	0.879264	0.93378	0.883383
DNAJC7	0.856703	0.902749	0.891507	0.878648	0.882402
NARF	0.94148	0.760915	0.918457	0.907908	0.88219
RPL18	0.992839	0.89682	0.986409	0.651883	0.881988
DEK	0.992839	0.835143	0.955417	0.743821	0.881805
EIF2S2	0.776392	0.939401	0.986409	0.824748	0.881738
RDX	0.889659	0.867406	0.972203	0.797644	0.881728
TPD52L2	0.820128	0.880419	0.954416	0.871795	0.881689
MATR3	0.900362	0.890352	0.934473	0.801417	0.881651
WBSCR22	0.939709	0.855394	0.965196	0.765843	0.881535
CMTM6	0.937091	0.769539	0.918303	0.900901	0.881458
ZNHIT1	0.941018	0.856857	0.925079	0.800416	0.880842
FAU	0.627628	0.965966	0.986409	0.942943	0.880737
ISCU	0.925926	0.894741	0.942481	0.757912	0.880265
CBX1	0.869254	0.872873	0.929853	0.848464	0.880111
EWSR1	0.730808	0.908986	0.986409	0.893894	0.880024
STAU1	0.930392	0.912682	0.986409	0.690537	0.880005
RPL37	0.992839	0.828367	0.986409	0.712328	0.879986
C14ORF166	0.878956	0.927312	0.986409	0.727112	0.879947
RPS7	0.968276	0.908293	0.938246	0.704859	0.879918
MAPK1IP1L	0.757758	0.944329	0.943867	0.87295	0.879726
ARGLU1	0.931085	0.8229	0.9307	0.83291	0.879399
MLF2	0.938862	0.895588	0.902287	0.776238	0.878244
RAB1A	0.782398	0.93763	0.966043	0.826519	0.878147
RPS16	0.992839	0.885193	0.986409	0.647494	0.877984
PCM1	0.862247	0.814892	0.887426	0.947332	0.877974
RPL6	0.918842	0.956341	0.986409	0.650266	0.877965
ATP6V1D	0.868561	0.882652	0.922769	0.836067	0.877512
SMC3	0.949642	0.886502	0.949257	0.724571	0.877493
HNRNPC	0.605375	0.965196	0.986409	0.952799	0.877445
SEC61B	0.947409	0.930007	0.961192	0.670979	0.877397
CEP57	0.887657	0.847694	0.865866	0.906522	0.876935
TXN2	0.920998	0.875414	0.942635	0.767922	0.876742
GORASP2	0.847848	0.892585	0.883268	0.883037	0.876684
PSMB4	0.992839	0.890198	0.986409	0.636021	0.876367
PLRG1	0.84677	0.854778	0.890044	0.913606	0.876299
ACP1	0.955032	0.896204	0.942712	0.710942	0.876222
SAFB2	0.931547	0.786094	0.928236	0.857088	0.875741
MRPL44	0.83599	0.884962	0.901594	0.879033	0.875395
PTCD3	0.854162	0.903365	0.924771	0.819281	0.875395
WDR46	0.917456	0.846231	0.937245	0.799723	0.875164
EIF3IP1	0.791176	0.927774	0.860168	0.920459	0.874894
UBAP2L	0.910834	0.828752	0.935628	0.824209	0.874856
TSR1	0.837761	0.873797	0.933087	0.854393	0.874759
FTSJ3	0.872873	0.827751	0.910449	0.887657	0.874682
SMARCB1	0.831986	0.865481	0.888196	0.913067	0.874682
EIF2S1	0.650728	0.930777	0.986409	0.929853	0.874442
RPS15	0.982752	0.877262	0.986409	0.650035	0.874114
ARF6	0.909756	0.809502	0.986409	0.790252	0.87398
COX7A2	0.992839	0.898283	0.986409	0.618157	0.873922
DENR	0.935089	0.904674	0.946177	0.708016	0.873489
SYAP1	0.937938	0.757758	0.871102	0.927004	0.87345
RPP30	0.786248	0.896974	0.899592	0.908909	0.872931
RAD21	0.864788	0.753985	0.972049	0.900824	0.872911
PNO1	0.913375	0.865635	0.922076	0.790483	0.872892
UBE2K	0.687457	0.931932	0.971972	0.899977	0.872834
EIF5A	0.992839	0.600601	0.986409	0.909525	0.872343
RPS18	0.754678	0.960268	0.986409	0.787249	0.872151
MRPL16	0.92608	0.86602	0.879803	0.816663	0.872141
CS	0.886579	0.899977	0.970124	0.731655	0.872084
FKBP2	0.902595	0.842073	0.908678	0.834912	0.872064
RQCD1	0.937707	0.773389	0.947871	0.828444	0.871853
ZCCHC17	0.936552	0.874336	0.897205	0.77824	0.871583
DHX29	0.828136	0.871025	0.884038	0.902749	0.871487
CEBPZ	0.970663	0.809348	0.939786	0.765073	0.871217
PIPSL	0.840995	0.927004	0.91684	0.800031	0.871217
SAR1A	0.684839	0.946639	0.966736	0.883345	0.87039
SRSF6	0.928313	0.783014	0.970586	0.799492	0.870351
IST1	0.849311	0.890891	0.948718	0.789559	0.86962
RPL10	0.992839	0.732271	0.95226	0.800339	0.869427
MYEOV2	0.938246	0.886579	0.939247	0.71279	0.869215
COX7B	0.962655	0.870409	0.986409	0.65735	0.869206
SF1	0.971818	0.612536	0.971433	0.920921	0.869177
NSD1	0.861554	0.801263	0.911835	0.90067	0.86883
SPCS2	0.700932	0.940402	0.857165	0.976669	0.868792
PKN2	0.950566	0.707092	0.876338	0.940171	0.868542
BRD2	0.943636	0.808039	0.986409	0.736044	0.868532
KIAA0020	0.891507	0.87449	0.986409	0.72049	0.868224
PSMD2	0.974898	0.823285	0.967737	0.706938	0.868214
UBB	0.992839	0.854855	0.986409	0.638331	0.868108
U2SURP	0.877262	0.88219	0.986409	0.726265	0.868031
CDC5L	0.930084	0.878263	0.93224	0.731347	0.867983
NOL10	0.852853	0.856087	0.885578	0.874952	0.867367
NDUFB11	0.958266	0.885116	0.950489	0.675291	0.86729
FXR1	0.796335	0.902056	0.941788	0.828829	0.867252
PSMB3	0.895434	0.945099	0.986409	0.642027	0.867242
STIP1	0.902287	0.901902	0.986409	0.678063	0.867165
RPL23	0.975745	0.921306	0.986409	0.585124	0.867146
SNRPD2	0.951875	0.939016	0.986409	0.591207	0.867127
PFDN2	0.955725	0.888812	0.926696	0.697082	0.867079
GRWD1	0.884192	0.835605	0.920459	0.827674	0.866982
APEX1	0.893894	0.924309	0.963733	0.685917	0.866963
RAB10	0.92916	0.812351	0.942173	0.782937	0.866655
MRPS25	0.897744	0.931085	0.955571	0.68199	0.866597
NAPA	0.927928	0.886271	0.885732	0.76515	0.86627
CHCHD7	0.946793	0.861477	0.915762	0.740818	0.866212
MARS	0.908832	0.813737	0.952645	0.789251	0.866116
MRPS14	0.868715	0.891892	0.831755	0.871949	0.866078
NUP50	0.566182	0.934165	0.972357	0.991453	0.866039
YTHDF2	0.939863	0.863325	0.968892	0.69123	0.865827
SBDS	0.877878	0.862786	0.914915	0.807346	0.865731
TMEM50A	0.885039	0.881805	0.938862	0.756141	0.865462
BUB3	0.585663	0.925618	0.986409	0.963964	0.865413
COPS3	0.784169	0.913683	0.919689	0.841919	0.864865
RNF181	0.942096	0.858166	0.898437	0.758836	0.864384
DNTTIP2	0.926773	0.833141	0.953107	0.742897	0.863979
EIF3K	0.978902	0.886964	0.986409	0.602064	0.863585
EIF4E2	0.894972	0.926157	0.942019	0.690306	0.863363
RBM14	0.908524	0.788404	0.937014	0.819358	0.863325
PRMT1	0.951721	0.896666	0.951413	0.653269	0.863267
ORC6	0.843382	0.824363	0.884654	0.900439	0.863209
CNOT2	0.852776	0.828059	0.862632	0.90837	0.862959
KNOP1	0.942481	0.846	0.986409	0.676908	0.862949
NIPBL	0.93917	0.732733	0.887888	0.891969	0.86294
ABHD2	0.818742	0.855625	0.904597	0.872257	0.862805
USP10	0.630169	0.949488	0.955802	0.915454	0.862728
EMC4	0.931008	0.879264	0.918765	0.720567	0.862401
UBXN4	0.912528	0.895357	0.906907	0.734119	0.862228
NOP2	0.8999	0.850851	0.928775	0.768923	0.862112
POMP	0.958343	0.890737	0.986409	0.611766	0.861814
2002-09-01	0.949873	0.889043	0.954647	0.653115	0.861669
C14ORF119	0.912297	0.883499	0.92839	0.721953	0.861535
TRIAP1	0.907523	0.849927	0.922307	0.764303	0.861015
HSBP1	0.980904	0.868022	0.96612	0.628244	0.860822
MRPL57	0.915839	0.910603	0.936629	0.679988	0.860765
AURKB	0.760068	0.877339	0.914761	0.888196	0.860091
RPS3	0.992839	0.872257	0.986409	0.588743	0.860062
DNAJC8	0.940017	0.903596	0.986409	0.609456	0.859869
SRSF4	0.831601	0.904058	0.919227	0.782398	0.859321
RAD1	0.827982	0.847386	0.894818	0.866867	0.859263
PSMD4	0.982136	0.803804	0.986409	0.664434	0.859196
EIF3A	0.616925	0.946408	0.986409	0.88604	0.858945
GTF2F1	0.936783	0.77516	0.942943	0.780473	0.85884
BCAP31	0.915531	0.778856	0.931239	0.808039	0.858416
NDUFB9	0.977901	0.887041	0.986409	0.581813	0.858291
PRPF4	0.822669	0.834989	0.846308	0.928775	0.858185
WSB1	0.950027	0.830677	0.954262	0.696004	0.857742
NSA2	0.810118	0.868407	0.930623	0.821437	0.857646
KIF5B	0.741742	0.943944	0.971356	0.773312	0.857588
MRPL55	0.967891	0.778702	0.94995	0.733349	0.857473
EEF1G	0.992839	0.922769	0.986409	0.527682	0.857425
SMAD2	0.786017	0.821514	0.872488	0.948641	0.857165
SAP18	0.981058	0.837222	0.986409	0.623932	0.857155
ADRM1	0.984446	0.808193	0.986409	0.646185	0.856308
RPL38	0.859937	0.954339	0.986409	0.62347	0.856039
SERF2	0.992839	0.85986	0.986409	0.584662	0.855942
AATF	0.735659	0.892662	0.899284	0.895588	0.855798
EEF2	0.992839	0.762301	0.986409	0.680758	0.855577
LYAR	0.870178	0.836914	0.953723	0.761454	0.855567
NSRP1	0.783245	0.851236	0.920998	0.864788	0.855067
POLR2F	0.969585	0.861554	0.986409	0.60268	0.855057
RBM25	0.960961	0.817356	0.986409	0.655271	0.854999
TMPO	0.89451	0.764842	0.956418	0.803881	0.854913
PAK1IP1	0.890198	0.88373	0.926542	0.719104	0.854893
RPS27	0.947717	0.839224	0.889505	0.742435	0.85472
SUMO2	0.973743	0.831678	0.954878	0.657812	0.854528
PRPF4B	0.896743	0.806268	0.951105	0.762994	0.854277
TIMMDC1	0.807115	0.897898	0.910526	0.800493	0.854008
FAM60A	0.830138	0.884808	0.927928	0.772542	0.853854
NONO	0.956341	0.923077	0.94456	0.591361	0.853835
MESDC2	0.905521	0.839455	0.935243	0.734966	0.853796
HNRNPDL	0.992839	0.800724	0.986409	0.63425	0.853555
SCO1	0.830831	0.836375	0.856241	0.889351	0.853199
POLR1D	0.948487	0.802264	0.962732	0.69893	0.853103
UXT	0.964734	0.798799	0.918534	0.730038	0.853026
NUDT21	0.724417	0.930315	0.950335	0.806576	0.852911
KPNA1	0.878494	0.787711	0.872796	0.871872	0.852718
NOP10	0.978209	0.838916	0.957958	0.634404	0.852372
PFDN5	0.963579	0.884885	0.986409	0.574267	0.852285
SURF6	0.921691	0.635944	0.914992	0.936475	0.852275
ZCRB1	0.910757	0.883422	0.906214	0.708632	0.852256
NDUFB6	0.743513	0.951798	0.986409	0.725264	0.851746
GNL3	0.992839	0.776392	0.986409	0.649958	0.851399
CDC27	0.800185	0.820359	0.850081	0.934704	0.851332
VIMP	0.849927	0.803573	0.846693	0.904366	0.85114
LMAN1	0.787557	0.867329	0.922538	0.826981	0.851101
XPO1	0.944637	0.735813	0.95688	0.765535	0.850716
TCERG1	0.952337	0.777162	0.951182	0.721799	0.85062
ARPP19	0.82675	0.831447	0.972588	0.771387	0.850543
DDX52	0.851159	0.848079	0.89297	0.809579	0.850447
NMT1	0.772157	0.778009	0.972126	0.879418	0.850427
NOLC1	0.909448	0.900593	0.986409	0.605067	0.850379
MELK	0.810734	0.814353	0.846154	0.930007	0.850312
GIGYF2	0.794487	0.796027	0.863325	0.94687	0.850177
ERP44	0.767152	0.813429	0.859629	0.960037	0.850062
RPL23A	0.992839	0.879649	0.962193	0.565566	0.850062
NAT10	0.910526	0.799415	0.858628	0.83137	0.849985
CLINT1	0.865943	0.843613	0.901363	0.788943	0.849965
TMA7	0.928236	0.933318	0.926465	0.611843	0.849965
TAOK1	0.946177	0.599908	0.903596	0.948256	0.849484
HCCS	0.881805	0.713868	0.860245	0.941172	0.849272
YTHDC1	0.962501	0.742589	0.929083	0.760992	0.848791
GTF3C2	0.871102	0.794641	0.910757	0.818049	0.848637
TSN	0.889967	0.820282	0.905906	0.778317	0.848618
TIMM23	0.797105	0.876646	0.986409	0.733965	0.848531
SNHG8	0.88989	0.87834	0.938785	0.686918	0.848483
TRIM13	0.847232	0.774467	0.84677	0.924694	0.848291
NAE1	0.649265	0.885732	0.923077	0.934396	0.848117
RBM6	0.884038	0.800339	0.875491	0.832294	0.84804
SF3B6	0.955956	0.868561	0.938323	0.629322	0.84804
OGFOD1	0.733195	0.878879	0.858166	0.920074	0.847578
SIVA1	0.812967	0.893201	0.961962	0.721568	0.847424
BDP1	0.920305	0.694849	0.888812	0.885193	0.84729
NTMT1	0.8383	0.879495	0.85909	0.811581	0.847116
PSMB2	0.983599	0.867021	0.953646	0.583507	0.846943
RPL24	0.992839	0.819435	0.986409	0.587819	0.846625
SKP1	0.982444	0.818049	0.986409	0.59729	0.846048
WAPAL	0.857781	0.807577	0.937707	0.780704	0.845942
UTP6	0.903981	0.839301	0.937168	0.70201	0.845615
COX6C	0.602757	0.953954	0.959036	0.865327	0.845268
ORC1	0.783399	0.789482	0.832833	0.975052	0.845191
PAIP2	0.948102	0.825287	0.925233	0.680912	0.844883
ARIH2	0.652961	0.947486	0.986409	0.791022	0.844469
YWHAQ	0.530608	0.957727	0.986409	0.902595	0.844335
UBE2L3	0.785401	0.94456	0.986409	0.660969	0.844335
PSMC5	0.979518	0.813583	0.962655	0.620775	0.844133
BCCIP	0.687072	0.942635	0.964426	0.781166	0.843825
MED28	0.828367	0.846385	0.867945	0.832063	0.84369
TAF1D	0.88296	0.7074	0.922461	0.861477	0.843574
FBXW2	0.740356	0.861862	0.86371	0.908216	0.843536
MRPL53	0.891661	0.831909	0.892354	0.758066	0.843497
SLC3A2	0.87218	0.80365	0.986409	0.711635	0.843468
COA6	0.926696	0.873027	0.859013	0.714946	0.84342
DDX6	0.904905	0.786556	0.93763	0.744052	0.843286
EIF4A2	0.968815	0.819743	0.986409	0.596289	0.842814
SRRT	0.923385	0.856626	0.911065	0.679834	0.842727
METAP2	0.701471	0.927081	0.986409	0.754909	0.842467
NCBP2	0.971048	0.771233	0.966582	0.660661	0.842381
PAFAH1B1	0.892893	0.803881	0.899977	0.772619	0.842342
EIF3M	0.743744	0.956649	0.960961	0.705167	0.84163
UBQLN1	0.936321	0.799492	0.947178	0.683453	0.841611
LOC727896	0.851544	0.889967	0.849157	0.775545	0.841553
TOMM6	0.980981	0.830908	0.986409	0.566567	0.841216
LOC401010	0.676985	0.879187	0.854316	0.953107	0.840899
ABT1	0.926234	0.814122	0.8999	0.723185	0.84086
FUBP1	0.960807	0.796566	0.970355	0.635174	0.840725
SS18	0.80519	0.782398	0.830369	0.944791	0.840687
CDC42	0.97305	0.72511	0.986409	0.677601	0.840542
TFAM	0.735505	0.925772	0.986409	0.714253	0.840485
EIF1	0.992839	0.875029	0.986409	0.506199	0.840119
MPHOSPH10	0.84446	0.815893	0.904828	0.795103	0.840071
ATP6V0B	0.992839	0.785709	0.986409	0.59421	0.839792
2015-09-01	0.685763	0.914222	0.966428	0.791869	0.83957
ZWINT	0.585509	0.934088	0.923308	0.914607	0.839378
PRPF6	0.850466	0.753831	0.862786	0.889582	0.839166
PA2G4	0.97921	0.903904	0.986409	0.486717	0.83906
SRP72	0.789867	0.917148	0.971818	0.67737	0.839051
TTC1	0.911527	0.846847	0.918688	0.678448	0.838877
DDX56	0.881959	0.85678	0.945638	0.671133	0.838877
ANP32B	0.98152	0.821437	0.986409	0.565874	0.83881
RPS11	0.525526	0.957342	0.986409	0.885347	0.838656
CHD7	0.829214	0.765073	0.896358	0.863633	0.838569
GAPVD1	0.848002	0.830831	0.867637	0.806499	0.838242
TUBB4B	0.984215	0.613229	0.986409	0.768692	0.838136
HDAC2	0.554632	0.948949	0.97151	0.877185	0.838069
CSNK2A1	0.876954	0.889428	0.923462	0.661662	0.837876
SNRPC	0.963887	0.885809	0.986409	0.514053	0.837539
SEC13	0.92069	0.849696	0.909294	0.670286	0.837491
STX3	0.870332	0.690229	0.874336	0.913991	0.837222
LOC102288414	0.947794	0.846154	0.798337	0.755371	0.836914
ANAPC1	0.605837	0.937784	0.843382	0.960345	0.836837
C12ORF45	0.867637	0.841226	0.820667	0.817048	0.836644
ANKRD17	0.825903	0.797644	0.931316	0.791099	0.83649
PDCD10	0.78979	0.829214	0.907446	0.818511	0.83624
MCM4	0.879418	0.884115	0.969662	0.61038	0.835894
WDR74	0.890814	0.896512	0.932086	0.624163	0.835894
LLPH	0.928621	0.844999	0.886117	0.683761	0.835874
SELK	0.951182	0.818126	0.902826	0.669747	0.83547
PPAT	0.865712	0.809964	0.855856	0.809502	0.835258
TMOD3	0.87449	0.806961	0.871487	0.788096	0.835258
PAF1	0.90529	0.754832	0.862324	0.818126	0.835143
EEF1A1	0.992839	0.756141	0.986409	0.604913	0.835075
HNRNPAB	0.971279	0.521907	0.953569	0.893124	0.83497
MRPS18B	0.871256	0.908524	0.908447	0.65119	0.834854
FAM222B	0.796181	0.744052	0.862401	0.935628	0.834565
RANBP3	0.836375	0.791022	0.771849	0.938708	0.834488
RBM22	0.741049	0.88912	0.863017	0.84215	0.833834
UBE2T	0.856318	0.859937	0.88142	0.736814	0.833622
RPLP2	0.992839	0.759221	0.986409	0.595519	0.833497
NUP85	0.838762	0.862247	0.913067	0.719643	0.83343
METTL16	0.785709	0.797105	0.823131	0.92762	0.833391
ATP6V1E1	0.925002	0.871102	0.927004	0.610303	0.833353
PET100	0.909217	0.830369	0.862709	0.731116	0.833353
C1ORF43	0.81828	0.88681	0.81058	0.817664	0.833333
ZNF738	0.739432	0.833603	0.899823	0.860245	0.833276
RBM18	0.809579	0.823901	0.802495	0.89682	0.833199
RANBP2	0.960576	0.687072	0.952876	0.731886	0.833102
DDX55	0.918457	0.721799	0.837068	0.853931	0.832814
CTR9	0.837915	0.747979	0.842535	0.902441	0.832717
RPA2	0.785324	0.870332	0.876261	0.797875	0.832448
MRPL2	0.902749	0.852622	0.91761	0.656734	0.832429
CCNF	0.830754	0.679911	0.906753	0.910757	0.832044
RBM39	0.898745	0.947101	0.986409	0.495572	0.831957
ACTR2	0.837376	0.766998	0.882883	0.840379	0.831909
HNRNPA1	0.992839	0.76284	0.934242	0.637638	0.83189
PCBP1	0.94533	0.783938	0.986409	0.611227	0.831726
KLHDC3	0.831216	0.82906	0.84831	0.817433	0.831505
DDX49	0.772773	0.837761	0.877801	0.83753	0.831466
NOB1	0.90991	0.83214	0.898052	0.685763	0.831466
TOP2A	0.842997	0.587588	0.971664	0.923539	0.831447
VPS26A	0.876569	0.758297	0.921229	0.76746	0.830889
TIMM10	0.926311	0.88065	0.959575	0.556018	0.830638
RPL27A	0.984985	0.85139	0.986409	0.499653	0.830609
HMGB2	0.880496	0.834142	0.986409	0.620698	0.830436
BMS1	0.92377	0.816509	0.912836	0.668361	0.830369
TMEM208	0.923616	0.830061	0.897667	0.668977	0.83008
MED13	0.903519	0.616078	0.897051	0.90298	0.829907
MRPL18	0.901748	0.878417	0.962809	0.57573	0.829676
CPSF6	0.689613	0.928544	0.958266	0.742204	0.829657
GMNN	0.860399	0.886194	0.899746	0.672057	0.829599
NUP62	0.627166	0.871641	0.986409	0.833064	0.82957
MEAF6	0.908139	0.829445	0.833449	0.74667	0.829426
ABCF1	0.944483	0.836991	0.986409	0.549242	0.829281
CCNL1	0.927004	0.71587	0.790791	0.881805	0.828867
TRAPPC1	0.863248	0.793871	0.831986	0.826057	0.82879
ARID1A	0.934473	0.66274	0.928852	0.788481	0.828636
GNB2L1	0.818896	0.955032	0.986409	0.554016	0.828588
SMG1	0.888119	0.764457	0.935551	0.726034	0.82854
AK2	0.874644	0.887118	0.957111	0.594672	0.828386
DNAJA1	0.992839	0.792408	0.962347	0.564488	0.82802
UTP11L	0.827135	0.881882	0.931393	0.669824	0.827558
SRP54	0.81597	0.86756	0.911912	0.714561	0.827501
SDAD1	0.814122	0.873874	0.889274	0.732425	0.827424
MDM4	0.907985	0.663125	0.956649	0.781859	0.827404
PRPF3	0.824132	0.785016	0.826904	0.873412	0.827366
PUF60	0.961038	0.810888	0.963348	0.573112	0.827096
MRFAP1	0.980288	0.778086	0.986409	0.562794	0.826894
XPO5	0.7459	0.859398	0.896204	0.805421	0.826731
RBM28	0.861785	0.759683	0.869177	0.816201	0.826711
COIL	0.83368	0.750135	0.770078	0.95226	0.826538
MTF2	0.728652	0.893278	0.869562	0.814584	0.826519
TIMM17A	0.630015	0.948025	0.950874	0.777008	0.82648
SNRNP25	0.85139	0.800262	0.904058	0.749673	0.826346
ESRP1	0.873566	0.812274	0.893509	0.725649	0.826249
TNPO1	0.855086	0.859552	0.986409	0.603373	0.826105
POLR2J	0.678063	0.91838	0.936937	0.768846	0.825556
MRPS21	0.809733	0.92685	0.964349	0.60114	0.825518
PSMA2	0.979826	0.792716	0.986409	0.542158	0.825277
GID8	0.74128	0.843844	0.906291	0.809348	0.825191
SSR1	0.73974	0.856934	0.986409	0.716794	0.824969
EIF5AL1	0.680296	0.790021	0.920305	0.908755	0.824844
SRA1	0.887349	0.867175	0.817356	0.726727	0.824652
NRBP1	0.895665	0.755525	0.900593	0.746593	0.824594
EIF4E	0.992839	0.624856	0.932856	0.747517	0.824517
SBNO1	0.932933	0.817895	0.986409	0.560638	0.824469
UPF2	0.953569	0.732579	0.89528	0.715177	0.824151
UBE2N	0.57958	0.956187	0.986409	0.773081	0.823814
SYF2	0.953646	0.808347	0.925464	0.607531	0.823747
SSB	0.965735	0.818896	0.986409	0.523139	0.823545
MDN1	0.905059	0.75283	0.866713	0.769154	0.823439
ATOX1	0.899823	0.863864	0.885424	0.642797	0.822977
TOMM22	0.898437	0.958189	0.961808	0.473242	0.822919
ZRANB2	0.948872	0.729807	0.942404	0.670594	0.822919
RBM3	0.896358	0.818203	0.968276	0.60807	0.822727
CALU	0.948333	0.770078	0.89605	0.676369	0.822707
RBM34	0.954955	0.783861	0.923385	0.628167	0.822592
2007-09-01	0.678987	0.895511	0.935397	0.780165	0.822515
SPINT2	0.992839	0.716024	0.96073	0.620082	0.822419
AP3S1	0.82367	0.813198	0.88219	0.77054	0.822399
LSM14A	0.51028	0.950027	0.956803	0.872334	0.822361
SRPR	0.805036	0.815123	0.841765	0.827366	0.822322
ZNF638	0.883345	0.771387	0.871025	0.763456	0.822303
PSMC4	0.775699	0.896897	0.963117	0.652884	0.822149
GFM1	0.801571	0.758605	0.853469	0.874721	0.822091
ZFAND6	0.903211	0.791561	0.843767	0.74975	0.822072
LTV1	0.848156	0.807808	0.874798	0.757219	0.821995
ENSA	0.631016	0.887195	0.967429	0.802187	0.821957
EMG1	0.786094	0.882729	0.931547	0.686379	0.821687
SUPV3L1	0.818357	0.79287	0.840071	0.834604	0.821475
CNOT1	0.809502	0.859629	0.937938	0.678217	0.821321
STARD7	0.846847	0.889351	0.938092	0.610842	0.821283
POM121C	0.752522	0.799646	0.864172	0.868407	0.821187
UBL5	0.975822	0.8306	0.986409	0.491722	0.821138
EIF3J	0.921922	0.663664	0.970817	0.726188	0.820648
CGGBP1	0.768153	0.800108	0.788327	0.925079	0.820417
SFPQ	0.970201	0.58882	0.955648	0.766844	0.820378
EZH2	0.851852	0.751521	0.83753	0.840302	0.820301
PRCC	0.928775	0.77362	0.903904	0.674752	0.820263
FASTKD2	0.792254	0.783784	0.827135	0.87757	0.820186
PPHLN1	0.734735	0.866097	0.969739	0.709941	0.820128
WDR12	0.851082	0.778471	0.864865	0.786094	0.820128
CPNE1	0.851698	0.773004	0.871795	0.783938	0.820109
LBR	0.735736	0.760992	0.87449	0.909063	0.82007
CISD1	0.497728	0.94918	0.947563	0.885732	0.820051
TCEB3	0.833372	0.879033	0.956264	0.611458	0.820032
RAF1	0.821206	0.837376	0.881189	0.740279	0.820012
MCRS1	0.908062	0.813891	0.886348	0.671287	0.819897
ELP5	0.877339	0.708247	0.804343	0.889043	0.819743
RPL29	0.782013	0.951644	0.95919	0.586125	0.819743
PHB	0.984138	0.830754	0.96381	0.500116	0.819704
CRK	0.917918	0.750597	0.848926	0.761069	0.819627
SLIRP	0.869485	0.940864	0.986409	0.481635	0.819598
POU2F1	0.917687	0.739432	0.888581	0.729807	0.818877
GTF2A2	0.574652	0.925156	0.986409	0.788866	0.818771
FUS	0.511127	0.935782	0.986409	0.841226	0.818636
DDX54	0.869716	0.614076	0.849388	0.94071	0.818472
RPL31	0.97613	0.864326	0.986409	0.445984	0.818212
SNRNP200	0.755756	0.92146	0.910064	0.684069	0.817837
CCDC137	0.946639	0.59498	0.88835	0.840918	0.817722
TIMM44	0.75591	0.846924	0.968738	0.699238	0.817702
AP1G1	0.717333	0.859244	0.912066	0.781782	0.817606
FANCD2	0.812505	0.81289	0.890198	0.752984	0.817144
ADNP	0.875568	0.703935	0.888658	0.799646	0.816952
RPL41	0.830292	0.904828	0.920767	0.611304	0.816798
RNMT	0.764996	0.777316	0.856549	0.867714	0.816644
SUPT16H	0.720644	0.927389	0.956957	0.660122	0.816278
SMC4	0.517672	0.89605	0.986409	0.864557	0.816172
RPS9	0.757527	0.945022	0.986409	0.575191	0.816037
JMJD6	0.818203	0.796643	0.887657	0.761531	0.816008
DNAJC2	0.916994	0.865943	0.955032	0.525911	0.81597
DCUN1D5	0.805806	0.917071	0.951028	0.589205	0.815777
WBP11	0.805267	0.90683	0.949796	0.600755	0.815662
PTRH2	0.788635	0.876184	0.880111	0.717641	0.815643
CFL1	0.51875	0.967044	0.986409	0.790098	0.815575
KIAA1731	0.620698	0.752445	0.91607	0.972973	0.815546
LSM12	0.533842	0.950258	0.844922	0.932702	0.815431
MAML2	0.314622	0.997613	0.956495	0.992762	0.815373
SARS	0.712174	0.91222	0.965119	0.670055	0.814892
RPS8	0.890737	0.955879	0.986409	0.426503	0.814882
ROCK1	0.89836	0.596366	0.862555	0.901132	0.814603
COX16	0.966197	0.808578	0.847771	0.63502	0.814391
PPM1G	0.798414	0.933626	0.965658	0.559483	0.814295
PABPC1	0.992839	0.785555	0.986409	0.491337	0.814035
AAMP	0.901286	0.866944	0.94071	0.546932	0.813968
NCBP1	0.766536	0.850158	0.875337	0.76361	0.81391
NIPA2	0.893355	0.725187	0.926619	0.710095	0.813814
MKI67	0.910449	0.572958	0.930161	0.841611	0.813795
RAB11A	0.464695	0.948102	0.986409	0.855625	0.813708
RBBP4	0.627859	0.892893	0.962501	0.770925	0.813544
CDCA4	0.864249	0.806037	0.828675	0.754986	0.813487
NSFL1C	0.931162	0.775699	0.919073	0.627782	0.813429
TAX1BP1	0.966505	0.830292	0.969277	0.487487	0.81339
PPP1R12A	0.951105	0.782013	0.942327	0.576346	0.812948
MMADHC	0.679757	0.911604	0.874105	0.786248	0.812928
ASNSD1	0.735967	0.849542	0.874952	0.790637	0.812774
EIF2S3	0.963656	0.717333	0.966967	0.60191	0.812466
SNRNP40	0.723185	0.909217	0.865789	0.751675	0.812466
BAZ1B	0.94918	0.563641	0.908755	0.828136	0.812428
ARPC5L	0.992839	0.393316	0.910988	0.952414	0.812389
MRPL50	0.777239	0.869947	0.932702	0.669362	0.812312
ADAM10	0.720259	0.717179	0.877262	0.934165	0.812216
PMM2	0.867868	0.854085	0.909679	0.617079	0.812178
IWS1	0.877955	0.854239	0.916147	0.599831	0.812043
RNF114	0.945869	0.855702	0.937861	0.507277	0.811677
ATP6V0E1	0.583969	0.945484	0.948949	0.766767	0.811292
SNRPD1	0.386617	0.966736	0.986409	0.90529	0.811263
UBE3C	0.747825	0.750674	0.84523	0.900131	0.810965
TOMM5	0.992839	0.748133	0.986409	0.516286	0.810917
CD2BP2	0.825826	0.806191	0.815585	0.795873	0.810869
NDFIP2	0.764303	0.738662	0.888119	0.850928	0.810503
SETSIP	0.546085	0.912528	0.857011	0.926388	0.810503
POLR2B	0.649342	0.883961	0.895126	0.813352	0.810445
SUGT1	0.733503	0.853007	0.874875	0.780011	0.810349
LTN1	0.81982	0.696235	0.78363	0.941557	0.81031
PSMD1	0.945792	0.864249	0.966505	0.464695	0.81031
NDUFB8	0.992839	0.731578	0.986409	0.529222	0.810012
DLD	0.854932	0.784708	0.935474	0.66428	0.809848
FLJ44635	0.960422	0.548626	0.901209	0.82906	0.809829
ALG2	0.776315	0.811042	0.815277	0.836298	0.809733
IER3IP1	0.912066	0.847771	0.882806	0.595596	0.80956
BPTF	0.95457	0.565489	0.915454	0.801879	0.809348
RNF10	0.90221	0.698083	0.914145	0.722338	0.809194
TBRG1	0.851467	0.806653	0.834219	0.743975	0.809078
CELF1	0.928159	0.748672	0.927158	0.631478	0.808867
SUPT4H1	0.847463	0.861169	0.943405	0.582968	0.808751
COPB2	0.898283	0.781012	0.933395	0.622161	0.808713
RPLP1	0.992839	0.798414	0.986409	0.456841	0.808626
PPP1CA	0.658659	0.940941	0.920151	0.714407	0.808539
EP400	0.72896	0.707939	0.850235	0.946716	0.808462
TIAL1	0.906137	0.590899	0.930854	0.805498	0.808347
THOC3	0.905752	0.802572	0.810734	0.714099	0.808289
THOC2	0.959883	0.623855	0.945099	0.702164	0.80775
PPIA	0.992839	0.691384	0.969431	0.577039	0.807673
CENPW	0.92993	0.850543	0.904366	0.545469	0.807577
ISCA1	0.750597	0.866174	0.837915	0.774929	0.807404
RPS4X	0.992839	0.779472	0.986409	0.470624	0.807336
NELFE	0.910141	0.824286	0.916455	0.578348	0.807307
RPS14	0.476938	0.967583	0.986409	0.79826	0.807298
RRP1B	0.74513	0.859321	0.911527	0.713098	0.807269
SSU72	0.964426	0.770463	0.964734	0.528837	0.807115
CUL1	0.869023	0.711712	0.839994	0.8075	0.807057
COPS6	0.815123	0.834758	0.925849	0.651498	0.806807
OST4	0.83137	0.9307	0.912451	0.552707	0.806807
MCTS1	0.921768	0.763533	0.946793	0.595057	0.806788
GNG5	0.770386	0.919689	0.986409	0.550474	0.806739
KPNB1	0.992839	0.73204	0.969046	0.532148	0.806518
CCT8	0.992839	0.718873	0.964657	0.54955	0.80648
PSMA5	0.893124	0.902903	0.966659	0.462462	0.806287
NFYC	0.898668	0.799261	0.818511	0.708555	0.806249
SKA3	0.945022	0.641257	0.908216	0.730269	0.806191
GTPBP4	0.50566	0.934627	0.935859	0.847925	0.806018
PRPF31	0.868099	0.827597	0.895742	0.632017	0.805864
WDR61	0.873335	0.748441	0.707939	0.893509	0.805806
WDR82	0.802264	0.751906	0.890737	0.777547	0.805613
YLPM1	0.885732	0.666205	0.843151	0.826827	0.805479
OIP5	0.760992	0.861092	0.801417	0.798337	0.805459
MCM10	0.925541	0.717872	0.910295	0.667206	0.805228
CNIH1	0.860938	0.745284	0.934704	0.679603	0.805132
RPS18P9	0.487333	0.948564	0.921922	0.861631	0.804863
PRPF38B	0.866559	0.832756	0.911219	0.608224	0.804689
RIOK3	0.872103	0.755294	0.895434	0.695157	0.804497
SPIN1	0.827674	0.765227	0.88758	0.737507	0.804497
ZNF106	0.956033	0.813814	0.960114	0.486486	0.804112
RPL35A	0.709787	0.950951	0.986409	0.569262	0.804102
SRP19	0.910911	0.847155	0.954185	0.503658	0.803977
ADIPOR1	0.894356	0.796874	0.874259	0.650343	0.803958
SIKE1	0.905675	0.825364	0.946716	0.537846	0.8039
UTP18	0.770463	0.87603	0.904905	0.663818	0.803804
EIF4G1	0.722492	0.925002	0.986409	0.581274	0.803794
COPS5	0.750289	0.856472	0.832602	0.775622	0.803746
RPL32	0.992839	0.901825	0.76207	0.557943	0.803669
UROD	0.865789	0.641334	0.809194	0.897821	0.803534
NUP93	0.728498	0.804728	0.886733	0.79364	0.8034
FCF1	0.752907	0.824594	0.893355	0.742589	0.803361
RRM1	0.875029	0.84215	0.969585	0.526527	0.803323
MRPS30	0.794256	0.904905	0.873258	0.639717	0.803034
PWP1	0.877108	0.874798	0.892508	0.567491	0.802976
FIP1L1	0.795873	0.870178	0.955263	0.589513	0.802707
PFDN1	0.920228	0.837145	0.918226	0.534073	0.802418
RFC2	0.644414	0.830446	0.813583	0.920151	0.802148
CHERP	0.791561	0.704628	0.851159	0.86063	0.801994
DNAJC9	0.77593	0.9076	0.893124	0.631093	0.801937
RAB35	0.860476	0.737969	0.876492	0.73204	0.801744
NKTR	0.917995	0.673212	0.874721	0.740972	0.801725
CIAPIN1	0.897282	0.84292	0.835297	0.631247	0.801686
CDK4	0.819666	0.897282	0.894895	0.592439	0.80107
DDX47	0.733888	0.822977	0.86448	0.782013	0.800839
SAE1	0.746362	0.933395	0.937553	0.585663	0.800743
NCOR1	0.890275	0.784554	0.944252	0.583661	0.800685
GLG1	0.883884	0.743975	0.86602	0.707554	0.800358
BRMS1	0.888581	0.878186	0.891045	0.543082	0.800223
HNRNPH1	0.712251	0.79595	0.986409	0.706091	0.800175
DGUOK	0.885578	0.813352	0.771079	0.730577	0.800146
BTF3	0.992839	0.810657	0.986409	0.410487	0.800098
EP300	0.835374	0.605529	0.912605	0.846693	0.80005
RWDD1	0.84215	0.861631	0.920921	0.57496	0.799915
DPH3	0.942404	0.804497	0.937322	0.5149	0.799781
TMEM59	0.79441	0.851467	0.846462	0.706553	0.799723
RAB6A	0.891045	0.769924	0.956726	0.580196	0.799473
MALSU1	0.941403	0.829907	0.875645	0.549473	0.799107
CEP350	0.740202	0.717949	0.792408	0.945099	0.798914
NHP2	0.962424	0.726034	0.9615	0.545161	0.79878
PNRC2	0.7921	0.827366	0.907523	0.667899	0.798722
NUDCD2	0.782783	0.894587	0.812043	0.705244	0.798664
CLPP	0.951336	0.76746	0.916686	0.558097	0.798395
ATXN3	0.801494	0.733118	0.737738	0.920844	0.798298
ORC4	0.741973	0.820128	0.834604	0.796335	0.79826
EIF2B1	0.788096	0.840841	0.797721	0.765997	0.798164
C17ORF85	0.779626	0.687226	0.843228	0.882498	0.798144
ARHGAP5	0.862016	0.58266	0.891815	0.855779	0.798067
HNRNPR	0.568184	0.954878	0.986409	0.682529	0.798
NFRKB	0.784939	0.786402	0.789482	0.830985	0.797952
PPP6C	0.69046	0.855933	0.917764	0.726881	0.797759
GCC2	0.820744	0.712174	0.861708	0.795488	0.797528
NDUFA1	0.961269	0.808963	0.958035	0.461846	0.797528
RRP9	0.91068	0.720721	0.870948	0.687534	0.797471
NAP1L4	0.562101	0.947948	0.936552	0.743051	0.797413
SUB1	0.597829	0.901209	0.986409	0.704166	0.797403
CCNL2	0.949488	0.636175	0.858474	0.745361	0.797374
UBIAD1	0.716486	0.778163	0.76669	0.927774	0.797278
NOL8	0.840841	0.737122	0.855394	0.755679	0.797259
SMU1	0.805729	0.777085	0.915223	0.690922	0.79724
F11R	0.956649	0.680758	0.986409	0.565104	0.79723
BIRC6	0.814969	0.724648	0.896281	0.752214	0.797028
PLA2G12A	0.716948	0.771849	0.751983	0.947178	0.796989
HNRNPUL1	0.924925	0.647109	0.91915	0.69662	0.796951
UBR1	0.83522	0.683838	0.813891	0.854624	0.796893
NAP1L1	0.84061	0.83137	0.971202	0.543929	0.796778
GRB2	0.849234	0.849388	0.986409	0.501348	0.796595
SDHB	0.984561	0.729884	0.963194	0.508663	0.796575
PHF3	0.916147	0.612305	0.867483	0.790175	0.796527
PDAP1	0.640025	0.948641	0.935936	0.661431	0.796508
SUPT6H	0.655656	0.788173	0.821283	0.92069	0.79645
ARF4	0.786864	0.888889	0.986409	0.523216	0.796344
ATP6V1C1	0.749057	0.790329	0.850004	0.795565	0.796239
MRPL35	0.922384	0.787249	0.9076	0.567722	0.796239
PHF5A	0.706476	0.899515	0.965735	0.612998	0.796181
PA2G4P4	0.761685	0.95996	0.913683	0.548626	0.795988
OAZ1	0.503966	0.963579	0.986409	0.729268	0.795805
SEC22B	0.730038	0.782244	0.902595	0.768153	0.795757
POLR3H	0.854624	0.739971	0.873951	0.714176	0.79568
APLP2	0.923539	0.848233	0.986409	0.423731	0.795478
ASH1L	0.839763	0.664896	0.815046	0.861862	0.795392
GPN1	0.84908	0.76823	0.767537	0.795719	0.795141
COX17	0.918303	0.831832	0.816817	0.613537	0.795122
NPEPPS	0.931393	0.796335	0.951644	0.500732	0.795026
RPL11	0.992839	0.79518	0.957342	0.434742	0.795026
CDCA5	0.818126	0.855163	0.883499	0.6227	0.794872
C19ORF53	0.962039	0.817741	0.960653	0.438823	0.794814
TXNDC9	0.771849	0.822592	0.855471	0.729191	0.794776
CFDP1	0.837607	0.829137	0.856318	0.655887	0.794737
ZDHHC5	0.776931	0.658428	0.823516	0.919227	0.794525
ARPC2	0.700701	0.960191	0.986409	0.530531	0.794458
GPBP1L1	0.83214	0.812736	0.922615	0.610072	0.794391
TUSC2	0.746901	0.853238	0.867406	0.709787	0.794333
GNPNAT1	0.89759	0.658043	0.884192	0.736275	0.794025
CWC15	0.937861	0.825133	0.935705	0.477092	0.793948
PSMF1	0.860245	0.868484	0.867791	0.579118	0.793909
USP8	0.708786	0.839147	0.863248	0.763995	0.793794
IGBP1	0.867406	0.734658	0.816432	0.756295	0.793698
AZIN1	0.720875	0.831139	0.955725	0.666821	0.79364
TUBA1C	0.992839	0.700701	0.986409	0.494571	0.79363
FIS1	0.947101	0.673597	0.787711	0.766074	0.793621
SUMO1P3	0.534304	0.928236	0.836991	0.874875	0.793601
SRSF9	0.919227	0.573574	0.807423	0.873104	0.793332
TNRC6A	0.757065	0.67583	0.908293	0.83214	0.793332
NCAM1	0.282898	0.994225	0.919843	0.976053	0.793255
NUP43	0.833834	0.636252	0.859552	0.843382	0.793255
EIF5	0.941788	0.831062	0.986409	0.413721	0.793245
PRRC2C	0.471856	0.91299	0.986409	0.801725	0.793245
STRN3	0.906984	0.498498	0.903981	0.86294	0.793101
C6ORF106	0.858628	0.618234	0.886271	0.808963	0.793024
DPM1	0.831139	0.804112	0.909756	0.627012	0.793005
RNF167	0.825672	0.844229	0.923154	0.578656	0.792928
NCAPH2	0.832833	0.763687	0.853161	0.720875	0.792639
NCAPD2	0.842458	0.711173	0.827982	0.788712	0.792581
SART3	0.742974	0.795103	0.816894	0.815123	0.792523
TIA1	0.751752	0.741742	0.809425	0.866559	0.792369
PPP4C	0.942558	0.526989	0.907061	0.792639	0.792312
RPS23	0.982983	0.769693	0.986409	0.429429	0.792129
POM121	0.527682	0.85832	0.87603	0.906137	0.792042
RREB1	0.974205	0.606299	0.940864	0.646493	0.791965
CHD1	0.754216	0.737892	0.872642	0.802418	0.791792
MRPS28	0.847771	0.872488	0.864557	0.582044	0.791715
MED27	0.768846	0.796797	0.643336	0.957727	0.791676
HP1BP3	0.759837	0.777855	0.855009	0.773851	0.791638
LIN7C	0.762686	0.671903	0.865096	0.866482	0.791542
ERLEC1	0.766998	0.792639	0.74821	0.858243	0.791522
VTA1	0.674059	0.871256	0.927312	0.692924	0.791388
CACUL1	0.841765	0.741896	0.928159	0.653346	0.791291
PIP4K2C	0.653038	0.774775	0.765997	0.970971	0.791195
TIMM13	0.783476	0.95149	0.961346	0.468468	0.791195
AURKAIP1	0.867021	0.919227	0.986409	0.392007	0.791166
PARN	0.894048	0.747363	0.844306	0.678756	0.791118
ERH	0.992839	0.642874	0.986409	0.541773	0.790974
BRD7	0.760145	0.681836	0.796874	0.925002	0.790964
DNAJC3	0.934704	0.49049	0.889428	0.849234	0.790964
ZMAT2	0.860861	0.743359	0.861785	0.697544	0.790887
CHMP1A	0.917841	0.774544	0.866251	0.604605	0.79081
WBP4	0.888427	0.713098	0.839763	0.721645	0.790733
COPB1	0.853084	0.822053	0.877339	0.610226	0.790675
RPL9	0.968045	0.595442	0.930777	0.66813	0.790598
SLC25A3	0.979364	0.808655	0.986409	0.387849	0.790569
CAP1	0.889274	0.92839	0.95303	0.391237	0.790483
MTCH1	0.924309	0.619697	0.895049	0.722646	0.790425
LUZP6.MTPN	0.895049	0.679757	0.875722	0.710711	0.79031
FAM204A	0.726958	0.84446	0.757758	0.831447	0.790156
GSPT1	0.933626	0.784323	0.952953	0.489643	0.790136
MPHOSPH8	0.957496	0.612998	0.934396	0.654347	0.789809
UBA6	0.670671	0.702318	0.82136	0.964503	0.789713
WDR1	0.830677	0.856164	0.968661	0.503273	0.789694
USP9X	0.947024	0.576654	0.881805	0.753138	0.789655
FBXO7	0.85216	0.84985	0.887041	0.569493	0.789636
GHITM	0.983368	0.725418	0.962039	0.487333	0.78954
CKS2	0.992839	0.56418	0.986409	0.614461	0.789472
THUMPD1	0.796258	0.839686	0.938631	0.583276	0.789463
HDAC1	0.826288	0.81982	0.886656	0.624856	0.789405
ICE2	0.892739	0.681528	0.765535	0.817356	0.789289
RBM4	0.866867	0.8383	0.804651	0.647109	0.789232
TMEM11	0.889505	0.827905	0.898283	0.541157	0.789212
SERBP1	0.801725	0.964195	0.970663	0.419881	0.789116
ZC3H13	0.880265	0.717025	0.916378	0.641103	0.788693
ZC3H14	0.70355	0.849773	0.836067	0.765304	0.788673
TOMM7	0.982829	0.78902	0.986409	0.396396	0.788664
MIS18A	0.92146	0.772465	0.899207	0.560792	0.788481
EIF3B	0.931855	0.697467	0.946947	0.576962	0.788308
NRAS	0.774929	0.801417	0.863094	0.713483	0.788231
ZNF24	0.874798	0.70894	0.786248	0.78286	0.788211
TXNL1	0.919997	0.798645	0.943328	0.490798	0.788192
RBM8A	0.975052	0.769308	0.986409	0.42196	0.788182
RPSAP58	0.554478	0.889197	0.893201	0.815662	0.788134
CSNK1A1L	0.41657	0.955109	0.8306	0.949103	0.787846
RNASEH2C	0.942712	0.708478	0.893971	0.605683	0.787711
MRPL49	0.796951	0.852776	0.886502	0.61346	0.787422
TMX1	0.801879	0.728421	0.949642	0.669593	0.787384
RPS27A	0.794718	0.937091	0.986409	0.42966	0.78697
MOB1A	0.8614	0.755448	0.759375	0.769924	0.786537
RPL37A	0.663972	0.924463	0.986409	0.570802	0.786411
RPL14	0.992839	0.753292	0.986409	0.412797	0.786334
RBMXL1	0.526758	0.864788	0.941249	0.812428	0.786306
RIF1	0.958574	0.625087	0.939555	0.621622	0.786209
DNAJB11	0.935628	0.417186	0.894587	0.897051	0.786113
NXT1	0.89374	0.805344	0.772311	0.671518	0.785728
DAXX	0.934627	0.73512	0.89836	0.574036	0.785536
API5	0.804497	0.794025	0.933241	0.609841	0.785401
ARL6IP1	0.949103	0.65812	0.986409	0.547702	0.785333
RPL27	0.555248	0.964041	0.986409	0.635559	0.785314
LRRC37A6P	0.200893	0.996997	0.94379	0.999461	0.785285
FGFR1OP	0.838223	0.722954	0.81828	0.760915	0.785093
CCDC6	0.675907	0.695619	0.839147	0.929083	0.784939
XRCC5	0.835913	0.946716	0.986409	0.370524	0.784891
CCAR1	0.816278	0.903981	0.935089	0.48356	0.784727
RAE1	0.91684	0.781705	0.873104	0.56726	0.784727
MIEF1	0.801648	0.840533	0.897128	0.59883	0.784535
SMC5	0.758759	0.728113	0.824286	0.826211	0.784342
CCDC43	0.856395	0.81674	0.857935	0.606222	0.784323
UBE3A	0.873874	0.613075	0.851775	0.798491	0.784304
CCDC47	0.911989	0.755602	0.93917	0.530223	0.784246
GNAI3	0.903057	0.751675	0.916609	0.564873	0.784053
KIAA1429	0.768769	0.750905	0.747209	0.868946	0.783957
PPP1CC	0.972126	0.425271	0.946485	0.791792	0.783919
SNRNP27	0.93763	0.726342	0.863171	0.608378	0.78388
RPL19	0.874105	0.956033	0.986409	0.318472	0.783755
SALL4	0.955802	0.701394	0.910834	0.56649	0.78363
DDX46	0.46662	0.941249	0.944483	0.781089	0.78336
CPSF7	0.798799	0.809887	0.856857	0.667129	0.783168
NDUFAF4	0.752753	0.90067	0.901132	0.577655	0.783052
PSMA7	0.984985	0.817972	0.986409	0.342804	0.783043
CHTOP	0.478632	0.94764	0.986409	0.719335	0.783004
NUP214	0.646724	0.784092	0.861939	0.838839	0.782898
RPRD1A	0.757989	0.731655	0.857242	0.7844	0.782821
SLC25A36	0.785863	0.752137	0.856395	0.736121	0.782629
EIF2A	0.687842	0.848387	0.930546	0.662894	0.782417
USP16	0.927697	0.771926	0.917841	0.511974	0.782359
TNRC6B	0.490567	0.82136	0.929468	0.887349	0.782186
RGPD4	0.152922	0.99846	0.986409	0.990375	0.782042
TRIP11	0.763456	0.709941	0.814584	0.83984	0.781955
C9ORF114	0.752676	0.74898	0.881266	0.744745	0.781917
EFCAB14	0.85832	0.740818	0.847617	0.680835	0.781897
KIF11	0.677678	0.760838	0.817279	0.871256	0.781763
PDS5B	0.757373	0.704089	0.869639	0.795796	0.781724
FTSJ2	0.759144	0.843305	0.885039	0.638562	0.781512
NDUFAF5	0.852006	0.699161	0.653423	0.921306	0.781474
ESF1	0.930623	0.731116	0.938015	0.524833	0.781147
RNMTL1	0.842843	0.794487	0.815662	0.671441	0.781108
MCM2	0.80288	0.778779	0.93301	0.609687	0.781089
NAMPT	0.762532	0.824517	0.804266	0.732579	0.780973
ST13P4	0.371525	0.985139	0.769462	0.997613	0.780935
UQCRFS1	0.777701	0.960422	0.965042	0.420497	0.780916
TMEM199	0.871025	0.80057	0.725264	0.726419	0.780819
HIPK1	0.713637	0.716409	0.830138	0.862786	0.780742
AP1M2	0.81212	0.761685	0.807038	0.741973	0.780704
PSMB1	0.601987	0.965581	0.958189	0.596982	0.780685
RSL24D1	0.641103	0.902826	0.926773	0.651806	0.780627
SYNCRIP	0.700624	0.940094	0.970278	0.510357	0.780338
TIMM8B	0.886502	0.93301	0.894202	0.406868	0.780146
HELZ	0.632479	0.82983	0.872873	0.784939	0.78003
NAA15	0.697621	0.872411	0.971741	0.57804	0.779953
ITCH	0.749442	0.750443	0.838916	0.780242	0.779761
TOP1	0.952029	0.72742	0.971125	0.468391	0.779741
CCNB2	0.698006	0.852083	0.861169	0.707246	0.779626
UQCRQ	0.992839	0.765304	0.986409	0.373758	0.779578
CHORDC1	0.91222	0.747286	0.906445	0.552091	0.77951
ALKBH5	0.734042	0.661431	0.868407	0.854085	0.779491
AQR	0.690845	0.768692	0.83291	0.825364	0.779453
MED30	0.898899	0.683684	0.591669	0.943559	0.779453
HARS	0.882421	0.814276	0.806653	0.613845	0.779299
CHD8	0.87603	0.690306	0.865558	0.684916	0.779202
SFSWAP	0.915993	0.588127	0.760992	0.851159	0.779068
TRIM27	0.745823	0.800185	0.85139	0.718488	0.778971
CMC2	0.958728	0.827982	0.892277	0.435897	0.778721
UBA1	0.942173	0.680835	0.955879	0.535844	0.778683
DHX16	0.747748	0.716255	0.758836	0.891584	0.778606
ZBTB20	0.161161	0.995534	0.958651	0.998999	0.778586
PCNT	0.751213	0.726804	0.835451	0.800724	0.778548
LOC100129034	0.459998	0.943097	0.90452	0.806037	0.778413
PHB2	0.981982	0.775468	0.986409	0.369138	0.778249
EPT1	0.844922	0.684993	0.857473	0.724032	0.777855
QTRTD1	0.789482	0.765612	0.802033	0.754062	0.777797
PRKAR1A	0.817279	0.660353	0.825056	0.808424	0.777778
EML4	0.788481	0.733888	0.788558	0.800108	0.777759
RAB2A	0.942019	0.403711	0.921999	0.842766	0.777624
RNASEH1	0.820667	0.870717	0.780858	0.637869	0.777528
MRPL21	0.870409	0.923847	0.939016	0.376376	0.777412
SEC23B	0.857627	0.743436	0.905521	0.603065	0.777412
APOPT1	0.824055	0.849003	0.793178	0.643259	0.777374
CLPB	0.748903	0.645646	0.739047	0.975283	0.77722
ENY2	0.649958	0.919304	0.96997	0.568492	0.776931
MAX	0.913914	0.682221	0.954493	0.556634	0.776815
RBM5	0.851621	0.684146	0.792177	0.779087	0.776758
CHADL	0.280511	0.991068	0.837299	0.997921	0.7767
PRC1	0.719951	0.771002	0.858243	0.757604	0.7767
AP2B1	0.684608	0.893509	0.933164	0.59498	0.776565
MAK16	0.752214	0.803727	0.890583	0.659583	0.776527
CCT3	0.685532	0.959344	0.986409	0.474089	0.776344
CCNA2	0.83445	0.786941	0.967506	0.515901	0.776199
MGEA5	0.722569	0.636483	0.815508	0.930084	0.776161
ACTG1P4	0.328867	0.983599	0.794102	0.996766	0.775834
RRP7A	0.856549	0.86679	0.957265	0.421498	0.775526
COL15A1	0.189651	0.996304	0.93455	0.981289	0.775449
SURF2	0.882036	0.821976	0.857396	0.540233	0.77541
CSNK1D	0.915685	0.595827	0.795565	0.794025	0.775275
LSG1	0.773158	0.783476	0.853777	0.690691	0.775275
FUNDC2	0.862709	0.861015	0.834065	0.543236	0.775256
RBM19	0.857704	0.593902	0.822361	0.826673	0.77516
NGRN	0.942866	0.784939	0.917456	0.454993	0.775064
GPATCH4	0.844152	0.826596	0.938169	0.490721	0.77491
DCAF8L2	0.342419	0.985524	0.783476	0.987218	0.774659
KIAA0100	0.843074	0.656888	0.832756	0.765766	0.774621
FAM168B	0.780858	0.773466	0.838146	0.705937	0.774602
TMCO1	0.95534	0.651421	0.922923	0.568415	0.774525
ZBTB40	0.741588	0.745515	0.723416	0.887118	0.774409
DYNC1I2	0.634789	0.893894	0.940325	0.628552	0.77439
CCDC59	0.821129	0.840148	0.877493	0.558482	0.774313
EIF4H	0.682991	0.922692	0.955494	0.535228	0.774101
EXOSC1	0.857858	0.839917	0.812813	0.585817	0.774101
CHEK1	0.853931	0.587896	0.854701	0.798876	0.773851
GATAD2A	0.840687	0.755833	0.917148	0.581736	0.773851
FAM200B	0.792408	0.740664	0.728344	0.833757	0.773793
TPX2	0.646108	0.878648	0.969816	0.60037	0.773735
XRN2	0.621391	0.939632	0.90837	0.624779	0.773543
TAPT1.AS1	0.394548	0.943636	0.952568	0.803034	0.773447
TUG1	0.879803	0.650959	0.828829	0.733734	0.773331
ATP6V1G1	0.658582	0.937476	0.986409	0.510742	0.773302
PGAM1	0.668053	0.928698	0.897436	0.597752	0.772985
SWAP70	0.821668	0.643028	0.775622	0.851313	0.772908
UGGT1	0.730885	0.793178	0.837838	0.729499	0.77285
SKP1P2	0.59344	0.94071	0.89682	0.660199	0.772792
ERAP1	0.198737	0.995226	0.900747	0.996304	0.772754
NCAPG	0.69431	0.787095	0.82906	0.780088	0.772638
UBTF	0.8922	0.589128	0.875568	0.73358	0.772619
MKLN1	0.613691	0.845538	0.836529	0.794487	0.772561
COX10	0.70586	0.797413	0.752137	0.834527	0.772484
UBL7	0.903827	0.710634	0.724725	0.75052	0.772426
RIOK1	0.807038	0.828444	0.839532	0.614384	0.772349
TFG	0.807654	0.850235	0.90529	0.525295	0.772118
STAMBP	0.672981	0.784169	0.732425	0.898591	0.772041
TRAPPC4	0.902903	0.79826	0.890275	0.496496	0.771984
ODC1	0.94687	0.40502	0.950104	0.785632	0.771907
PCBP2	0.992839	0.632248	0.710249	0.752291	0.771907
BECN1	0.730577	0.744976	0.650651	0.961346	0.771887
NDUFB7	0.983214	0.742281	0.959344	0.402633	0.771868
NUP160	0.775391	0.786325	0.940479	0.584277	0.771618
ZNF593	0.96997	0.724109	0.903288	0.488796	0.771541
USP36	0.706399	0.743744	0.872334	0.763533	0.771502
FGD5.AS1	0.816971	0.683299	0.771541	0.813968	0.771445
TMEM70	0.736814	0.911296	0.921152	0.516517	0.771445
SSR2	0.768923	0.861246	0.929545	0.526065	0.771445
EXOC5	0.816663	0.783399	0.855163	0.629784	0.771252
GUF1	0.766613	0.810811	0.852083	0.655425	0.771233
LINC00477	0.326788	0.985832	0.777393	0.994379	0.771098
SNHG6	0.929083	0.675445	0.890891	0.588204	0.770906
HNRNPL	0.976438	0.352121	0.971279	0.783168	0.770752
PITHD1	0.955263	0.507508	0.896666	0.72357	0.770752
UQCRH	0.817587	0.932394	0.986409	0.346192	0.770646
GTSF1	0.847694	0.784785	0.921691	0.527605	0.770444
TTLL4	0.830446	0.720644	0.803265	0.727189	0.770386
TP53RK	0.861862	0.683145	0.788943	0.747286	0.770309
SUDS3	0.844537	0.698391	0.888042	0.649727	0.770174
RNF2	0.606915	0.825595	0.873181	0.774775	0.770116
UBE4A	0.748441	0.759298	0.835759	0.736198	0.769924
SETD2	0.788404	0.651729	0.799646	0.839224	0.769751
NUDT9P1	0.423115	0.97921	0.687611	0.988989	0.769731
CAPRIN1	0.860784	0.790868	0.94302	0.484176	0.769712
RPL31P11	0.460768	0.952029	0.85678	0.809271	0.769712
PABPC3	0.900516	0.790252	0.957804	0.429506	0.76952
GPATCH8	0.640872	0.843074	0.859167	0.734735	0.769462
COX19	0.751367	0.756449	0.772003	0.797952	0.769443
UBR5	0.897667	0.539232	0.834758	0.806114	0.769443
MAD2L1	0.632017	0.876107	0.93532	0.634173	0.769404
ATPIF1	0.975976	0.677062	0.928313	0.496188	0.769385
RBM33	0.940556	0.466466	0.810965	0.859552	0.769385
HDLBP	0.72819	0.946023	0.947794	0.45507	0.769269
WDR33	0.757912	0.867637	0.887195	0.561254	0.768499
CNOT10	0.723647	0.8075	0.812274	0.730346	0.768442
DUT	0.642181	0.88604	0.954108	0.590899	0.768307
RCL1	0.790175	0.801494	0.779857	0.701702	0.768307
CORO1C	0.719566	0.864865	0.986409	0.502349	0.768297
POLR2K	0.78825	0.837068	0.914684	0.532764	0.768191
AP5M1	0.703011	0.718103	0.724571	0.926619	0.768076
IQGAP1	0.741434	0.819204	0.913452	0.597136	0.767806
PABPC1P2	0.176176	0.993532	0.903057	0.998306	0.767768
TMEM167A	0.538616	0.897744	0.986409	0.64734	0.767527
PPIG	0.973589	0.677755	0.956033	0.462693	0.767518
XRCC6P5	0.376068	0.963425	0.835066	0.895511	0.767518
GON4L	0.88373	0.667745	0.795642	0.7228	0.767479
H2AFZ	0.640487	0.915916	0.986409	0.526835	0.767412
GOLGB1	0.846308	0.583738	0.810426	0.828675	0.767287
SNX5	0.729422	0.901594	0.968815	0.468853	0.767171
ERLIN1	0.806114	0.683453	0.763456	0.814507	0.766882
WNK1	0.880034	0.571726	0.888966	0.726804	0.766882
TRMT10C	0.494417	0.903442	0.944175	0.724879	0.766728
RPL7L1	0.762917	0.910834	0.928621	0.464233	0.766651
YKT6	0.927543	0.531455	0.819666	0.787865	0.766632
NOC3L	0.866328	0.690152	0.811196	0.698314	0.766497
VCP	0.891738	0.836144	0.986409	0.351351	0.766411
GNL1	0.758143	0.728575	0.85062	0.727959	0.766324
PTBP1	0.992839	0.460614	0.966351	0.645107	0.766228
GATC	0.732579	0.806422	0.796104	0.728575	0.76592
SMC1A	0.904289	0.701471	0.922846	0.534689	0.765824
2007-03-01	0.878802	0.735659	0.895665	0.553092	0.765804
AEN	0.916609	0.664588	0.91145	0.570494	0.765785
POLR3K	0.668515	0.881959	0.889197	0.623316	0.765747
SEC31A	0.747979	0.855086	0.863864	0.594903	0.765458
ATRX	0.808424	0.592131	0.89913	0.76207	0.765439
CPSF2	0.670748	0.805036	0.807192	0.778702	0.765419
RFC4	0.884423	0.677447	0.765689	0.732271	0.764957
ALPI	0.209594	0.994456	0.860014	0.994302	0.764592
CDC20	0.808963	0.765997	0.930931	0.552399	0.764572
RPE	0.623162	0.85524	0.699007	0.880881	0.764572
TVP23A	0.239932	0.984138	0.843536	0.98999	0.764399
ALDOA	0.489027	0.963733	0.986409	0.617926	0.764274
LINC00987	0.222992	0.987141	0.849542	0.997382	0.764264
POLR2D	0.714099	0.855548	0.874182	0.61269	0.76413
YTHDF1	0.964118	0.549627	0.912682	0.629707	0.764033
ELF2	0.812813	0.616694	0.759837	0.866636	0.763995
SECISBP2	0.762301	0.68199	0.736506	0.875106	0.763976
RPL13A	0.992839	0.680527	0.986409	0.396011	0.763947
BYSL	0.864095	0.833218	0.872257	0.486101	0.763918
ZFP42	0.901594	0.843151	0.909217	0.401093	0.763764
LOC101929057	0.182721	0.992839	0.880034	0.998152	0.763437
TOPBP1	0.637099	0.70586	0.831601	0.878571	0.763283
USP24	0.706091	0.76053	0.793717	0.792716	0.763263
CHD4	0.943713	0.667437	0.899515	0.542235	0.763225
USP39	0.711173	0.90529	0.852468	0.583584	0.763129
PRNCR1	0.157003	0.977362	0.931162	0.985909	0.762859
NEUROD2	0.165473	0.995996	0.889967	0.999692	0.762782
UBXN1	0.952953	0.759452	0.941326	0.397243	0.762744
COPS2	0.725957	0.802418	0.886887	0.635251	0.762628
TMED10P1	0.293832	0.963117	0.84908	0.944483	0.762628
ASNA1	0.950951	0.634481	0.917995	0.547009	0.762609
ASCC2	0.713098	0.700085	0.736891	0.8999	0.762493
H3F3B	0.881266	0.911219	0.986409	0.270655	0.762387
MRPL30	0.778394	0.845846	0.807808	0.617464	0.762378
PSMD12	0.590206	0.938323	0.951875	0.569108	0.762378
POLR2A	0.939324	0.631093	0.940248	0.538539	0.762301
KRAS	0.965042	0.506584	0.935782	0.641719	0.762282
RPS3A	0.695157	0.792254	0.891892	0.669131	0.762108
TMED2	0.992839	0.532302	0.986409	0.536537	0.762022
MGA	0.891276	0.659968	0.877724	0.618234	0.7618
TXN	0.887426	0.8922	0.986409	0.280742	0.761694
CENPF	0.953877	0.523139	0.947948	0.621545	0.761627
DDX24	0.698545	0.865558	0.947486	0.534535	0.761531
EXOSC3	0.889736	0.800647	0.906676	0.448294	0.761338
ARFGAP2	0.839686	0.670671	0.790252	0.744591	0.7613
NARS2	0.733118	0.759606	0.688458	0.863864	0.761261
DYNC1LI2	0.676754	0.91453	0.896512	0.556865	0.761165
PMPCA	0.858089	0.750058	0.877416	0.558559	0.76103
ATXN2	0.795565	0.559098	0.787018	0.902287	0.760992
ENAH	0.947871	0.433895	0.949026	0.713021	0.760953
PCNA	0.506122	0.90144	0.962886	0.672827	0.760819
MMS22L	0.696004	0.707323	0.71664	0.922692	0.760665
MRPL51	0.983984	0.75437	0.948564	0.355586	0.760626
FAM63B	0.819204	0.517056	0.819127	0.886425	0.760453
HNRNPH3	0.777085	0.897359	0.945176	0.422037	0.760414
RHEB	0.786479	0.885886	0.920613	0.4466	0.759895
CTAGE1	0.117502	0.997844	0.925156	0.998845	0.759837
DBET	0.138215	0.996689	0.905983	0.998383	0.759818
TRNAU1AP	0.721337	0.744437	0.655733	0.917764	0.759818
UTP20	0.690768	0.811966	0.870871	0.665358	0.759741
VPS4B	0.723801	0.865327	0.900439	0.548395	0.75949
ZSWIM7	0.89143	0.74667	0.768461	0.631401	0.75949
RPL4	0.746593	0.967429	0.959113	0.364518	0.759413
RPL3	0.475783	0.966813	0.986409	0.608455	0.759365
CD209	0.133749	0.996612	0.910911	0.99615	0.759356
RBM27	0.772388	0.790175	0.833295	0.641488	0.759336
SLTM	0.922538	0.791407	0.930084	0.392854	0.759221
RPP14	0.903442	0.74051	0.876415	0.516055	0.759105
HOOK3	0.40733	0.806807	0.928698	0.893047	0.758971
PSMC3	0.909063	0.886656	0.922384	0.317086	0.758797
ARFGEF2	0.824209	0.624702	0.804805	0.781012	0.758682
SURF4	0.612921	0.877724	0.945253	0.598291	0.758547
TOMM20	0.453684	0.939786	0.986409	0.653962	0.75846
RTCB	0.685455	0.895203	0.91068	0.542466	0.758451
MORF4L1	0.582814	0.941403	0.970201	0.539309	0.758432
FAF2	0.879264	0.640256	0.858936	0.65504	0.758374
VDAC2	0.686841	0.959036	0.954724	0.432894	0.758374
CDK12	0.812736	0.770617	0.912374	0.537615	0.758335
CTNNBL1	0.945253	0.658505	0.845076	0.583892	0.758181
CTPS1	0.88219	0.782783	0.88681	0.480788	0.758143
RPS15A	0.528914	0.947794	0.958805	0.596443	0.757989
OFD1	0.749904	0.739355	0.870717	0.671749	0.757931
FRG1B	0.79595	0.677678	0.840764	0.716948	0.757835
MBD4	0.834604	0.771695	0.865635	0.559252	0.757796
ERGIC3	0.693925	0.902518	0.908832	0.52568	0.757739
TRIM33	0.922461	0.50258	0.891276	0.713791	0.757527
PNN	0.992839	0.655733	0.94687	0.43428	0.757431
DHX33	0.807192	0.660584	0.882729	0.678679	0.757296
ALG13	0.914992	0.658967	0.807962	0.646801	0.75718
LOC643355	0.219142	0.989913	0.852237	0.966659	0.756988
GSPT2	0.227843	0.972434	0.842381	0.984754	0.756853
SP3	0.669593	0.730346	0.820128	0.807192	0.756815
TYW1	0.808116	0.708016	0.697467	0.813275	0.756718
IMP3	0.536768	0.930238	0.96304	0.596751	0.756699
NAPG	0.826519	0.817048	0.807346	0.575345	0.756564
ADPGK	0.748133	0.757296	0.77901	0.741665	0.756526
YWHAZ	0.992839	0.669208	0.986409	0.377608	0.756516
SF3A1	0.859629	0.733272	0.90991	0.522985	0.756449
RAD51AP1	0.818665	0.724032	0.779549	0.703319	0.756391
PITPNB	0.84292	0.751136	0.911681	0.519597	0.756333
MAGOH	0.838377	0.811812	0.88065	0.493108	0.755987
MRPL43	0.901825	0.759529	0.933549	0.428659	0.755891
PPP2CA	0.963425	0.419573	0.969508	0.670902	0.755852
MAEA	0.857935	0.815277	0.87834	0.471471	0.755756
COX4I1	0.792023	0.952876	0.986409	0.291291	0.75565
KIN	0.839994	0.743282	0.749134	0.689998	0.755602
PSMD6	0.628167	0.931393	0.950797	0.510588	0.755236
CAPZA1	0.906753	0.73435	0.938939	0.440363	0.755101
RAD21.AS1	0.238546	0.988989	0.796335	0.996381	0.755063
PNISR	0.929622	0.697544	0.927697	0.465388	0.755063
URB1	0.767614	0.683222	0.747363	0.821976	0.755044
LRR1	0.849773	0.80519	0.881651	0.482944	0.75489
ENTPD2	0.27181	0.986448	0.776931	0.983907	0.754774
PKD1P1	0.123431	0.995842	0.899669	0.999923	0.754716
ATP13A3	0.815662	0.582891	0.85601	0.763148	0.754428
CWF19L1	0.638177	0.794718	0.752907	0.831524	0.754331
DNAJB6	0.951798	0.640872	0.915531	0.509125	0.754331
WDR5	0.941942	0.673135	0.941711	0.46046	0.754312
PINX1	0.866482	0.714253	0.749904	0.686533	0.754293
AURKA	0.827366	0.619851	0.927466	0.641565	0.754062
LSM10	0.881112	0.735505	0.783784	0.615462	0.753966
SKIV2L2	0.746747	0.791638	0.865404	0.610765	0.753638
DDX42	0.86063	0.603142	0.833526	0.716332	0.753407
PPP2R1A	0.741896	0.894895	0.927543	0.448833	0.753292
PARP1	0.850774	0.826519	0.955186	0.380457	0.753234
INO80D	0.553631	0.804343	0.786094	0.868176	0.753061
DPH2	0.715562	0.796104	0.826134	0.673674	0.752868
PPFIA1	0.873489	0.486101	0.851929	0.7998	0.75283
PHIP	0.901132	0.676061	0.829599	0.604528	0.75283
NDUFAB1	0.992839	0.727882	0.986409	0.303765	0.752724
RNF7	0.708632	0.906907	0.876877	0.518057	0.752618
DNAJA1P5	0.202048	0.992454	0.81751	0.998229	0.75256
SUPT5H	0.937476	0.600986	0.936013	0.535305	0.752445
NDUFA4	0.992839	0.738046	0.986409	0.292369	0.752416
RPL36AL	0.980134	0.7305	0.947717	0.351197	0.752387
AAR2	0.815893	0.67891	0.716794	0.797798	0.752349
C11ORF58	0.65966	0.960345	0.986409	0.402941	0.752339
CRSP8P	0.670286	0.822438	0.567953	0.948333	0.752252
SEPHS1	0.771772	0.88527	0.848464	0.503504	0.752252
NCOA4	0.794333	0.788866	0.986409	0.439362	0.752243
ACVR2B	0.92762	0.474012	0.766228	0.840841	0.752175
WTAP	0.409948	0.861785	0.986409	0.749596	0.751935
ILKAP	0.70432	0.821822	0.700162	0.781243	0.751887
WDR75	0.899438	0.621776	0.831678	0.654501	0.751848
CDCA2	0.817664	0.639255	0.80211	0.747979	0.751752
CENPE	0.846539	0.464695	0.918919	0.776623	0.751694
CBL	0.868638	0.608224	0.878494	0.651344	0.751675
LSM1	0.908678	0.762378	0.863633	0.47201	0.751675
RPEL1	0.445599	0.937245	0.675599	0.948102	0.751636
UBE2R2	0.918226	0.398321	0.867252	0.822669	0.751617
TRAM1	0.912682	0.58189	0.873027	0.638793	0.751598
TOMM70A	0.835759	0.590976	0.905136	0.674444	0.751579
KIF3B	0.933087	0.432278	0.688689	0.952029	0.751521
STRBP	0.810041	0.61577	0.839455	0.740664	0.751482
CSTF3	0.686379	0.767229	0.852391	0.699315	0.751328
LINC00173	0.231462	0.98845	0.789713	0.995611	0.751309
WDR26	0.817433	0.511974	0.813121	0.862632	0.75129
PRRC2B	0.886117	0.552091	0.908062	0.658813	0.751271
DYNLL1	0.946562	0.716178	0.923539	0.418418	0.751174
CNBP	0.984985	0.659506	0.986409	0.373604	0.751126
VMP1	0.713329	0.764149	0.829984	0.695927	0.750847
YY1	0.962732	0.417956	0.931932	0.690768	0.750847
GAR1	0.763687	0.787634	0.87141	0.580427	0.750789
CALM2	0.973127	0.644722	0.957881	0.427119	0.750712
PSME4	0.936475	0.555941	0.900824	0.609302	0.750635
LARP4B	0.84831	0.669054	0.914068	0.571033	0.750616
WASL	0.707708	0.82444	0.904135	0.565951	0.750558
ELOF1	0.939401	0.743513	0.940402	0.378686	0.750501
UBE4B	0.78517	0.6381	0.794025	0.784554	0.750462
CLASP1	0.671287	0.625241	0.711327	0.993609	0.750366
GTF3C6	0.853392	0.853854	0.925926	0.367829	0.75025
C1QBP	0.850312	0.877647	0.986409	0.286286	0.750164
LUZP1	0.95072	0.616771	0.905829	0.527297	0.750154
RALA	0.727882	0.878032	0.89451	0.499807	0.750058
PSMA3	0.979595	0.606607	0.961269	0.452606	0.750019
SREK1	0.730269	0.835374	0.889659	0.544314	0.749904
RTF1	0.896974	0.663202	0.895511	0.543544	0.749807
TCP1	0.982059	0.66043	0.986409	0.369985	0.749721
ZNF281	0.865173	0.705167	0.90221	0.525988	0.749634
ARL17A.UID_21947	0.138831	0.994071	0.884577	0.980288	0.749442
ITGAE	0.843536	0.756526	0.780935	0.616771	0.749442
KPNA6	0.738354	0.841688	0.957419	0.459767	0.749307
ZNF43	0.67275	0.620159	0.778933	0.925156	0.749249
SLBP	0.947178	0.282975	0.945561	0.820975	0.749172
MRPL17	0.818588	0.914145	0.922153	0.341572	0.749114
PDHB	0.827597	0.875337	0.925002	0.368445	0.749095
KCNJ3	0.107492	0.992685	0.902672	0.993301	0.749037
PDCD6	0.74282	0.910526	0.930392	0.412412	0.749037
MRPL14	0.595288	0.956803	0.986409	0.457303	0.748951
PES1	0.902056	0.531686	0.891661	0.669978	0.748845
SCAF4	0.785016	0.692308	0.84138	0.676446	0.748787
OPA1	0.804651	0.687303	0.81982	0.682606	0.748595
PPP1R10	0.902133	0.582429	0.826596	0.683145	0.748575
VPS72	0.784323	0.798106	0.76592	0.645877	0.748556
MED8	0.899053	0.692077	0.709171	0.693771	0.748518
QRICH1	0.736968	0.742897	0.901748	0.61192	0.748383
SEC63	0.928929	0.607069	0.919381	0.538	0.748344
TSFM	0.804266	0.836298	0.879187	0.473627	0.748344
MRPS18C	0.783014	0.876415	0.857627	0.47586	0.748229
CDRT1	0.167398	0.988219	0.837607	0.99923	0.748113
ZDHHC3	0.773851	0.764072	0.810657	0.643644	0.748056
EMC8	0.920382	0.29722	0.845769	0.928544	0.747979
ATP6V1B2	0.823362	0.750366	0.821206	0.596366	0.747825
MRPL4	0.69739	0.905906	0.986409	0.401401	0.747777
NUP98	0.957188	0.678525	0.924001	0.431354	0.747767
PRR14L	0.606222	0.811196	0.834527	0.739047	0.747748
COA1	0.872026	0.679526	0.744437	0.694849	0.747709
RABIF	0.913452	0.715639	0.887118	0.474628	0.747709
TRAPPC3	0.827905	0.852314	0.830754	0.479479	0.747613
ATP2A2	0.969508	0.404866	0.93378	0.682144	0.747574
GTPBP10	0.604836	0.832294	0.765458	0.786633	0.747305
VRK1	0.774082	0.848464	0.862478	0.503812	0.747209
MED1	0.759375	0.789405	0.7998	0.640102	0.74717
KLF15	0.202741	0.98229	0.845384	0.958112	0.747132
ZNF518A	0.842073	0.642643	0.849003	0.654732	0.747112
NCOA3	0.85293	0.56572	0.891122	0.678371	0.747035
AP2S1	0.676061	0.954493	0.959729	0.397705	0.746997
POLR1A	0.779857	0.615385	0.710942	0.881651	0.746958
PAFAH1B2	0.957419	0.663587	0.986409	0.380226	0.74691
NSL1	0.667129	0.841611	0.815431	0.662971	0.746785
SGTA	0.773466	0.825826	0.92069	0.466697	0.74667
POLR2I	0.916455	0.769077	0.961577	0.339493	0.74665
EEA1	0.913991	0.513976	0.810041	0.748056	0.746516
GRSF1	0.845461	0.752676	0.986409	0.401478	0.746506
JARID2	0.957804	0.334642	0.885963	0.807423	0.746458
MRRF	0.806653	0.781859	0.771002	0.626242	0.746439
UBC	0.556403	0.896435	0.986409	0.546085	0.746333
COX8A	0.984061	0.696158	0.958343	0.3465	0.746265
CEBPG	0.797336	0.77131	0.855779	0.560099	0.746131
VTI1A	0.607377	0.738585	0.66582	0.972588	0.746092
THUMPD3	0.836837	0.750982	0.826211	0.570263	0.746073
ACTA1	0.260491	0.980673	0.771233	0.971664	0.746015
PSEN1	0.825364	0.540849	0.810888	0.806961	0.746015
QKI	0.921152	0.568184	0.898745	0.595904	0.745996
NOC2L	0.639717	0.792177	0.870409	0.681297	0.7459
KDM5A	0.962886	0.635174	0.870178	0.514746	0.745746
MYH8	0.039347	0.998229	0.952799	0.99153	0.745476
RPS29	0.992839	0.605991	0.957573	0.425117	0.74538
PCNP	0.482867	0.925464	0.956572	0.616232	0.745284
TRA2A	0.737584	0.795796	0.986409	0.461076	0.745216
COL4A3BP	0.710095	0.720798	0.77824	0.771541	0.745168
ICE1	0.776854	0.561562	0.779318	0.862863	0.745149
JAKMIP1	0.194502	0.990067	0.846	0.950027	0.745149
PPP2R5C	0.54493	0.82059	0.844229	0.770771	0.74513
USP1	0.844075	0.737276	0.944945	0.453299	0.744899
CACYBP	0.706245	0.886348	0.986409	0.400015	0.744754
TAF9	0.852545	0.787326	0.906522	0.431739	0.744533
MRPS22	0.692	0.8999	0.823439	0.562409	0.744437
VAMP3	0.736198	0.730269	0.821052	0.68969	0.744302
HMGB1	0.560638	0.941942	0.986409	0.48818	0.744292
AGPAT6	0.832217	0.739894	0.823593	0.581428	0.744283
PSMB7	0.653192	0.951875	0.935012	0.436898	0.744244
ACTR3	0.721029	0.889582	0.907292	0.458997	0.744225
XPO4	0.574575	0.823978	0.822823	0.754447	0.743955
EIF3D	0.672134	0.961346	0.986409	0.355817	0.743927
CAAP1	0.714638	0.709864	0.71972	0.829522	0.743436
ZNF271	0.649034	0.690614	0.737353	0.896743	0.743436
NUP107	0.713175	0.840225	0.85447	0.565797	0.743416
TMA16	0.900054	0.678679	0.897282	0.49742	0.743359
LOC644189	0.23331	0.981905	0.766536	0.99076	0.743128
FNBP4	0.924771	0.526758	0.890814	0.629938	0.74307
UBR2	0.702395	0.671518	0.804112	0.793871	0.742974
ZMYM2	0.824902	0.674906	0.83984	0.631863	0.742877
DCTN5	0.944098	0.598368	0.922692	0.506045	0.7428
KRI1	0.74436	0.64426	0.784015	0.798414	0.742762
PCF11	0.836221	0.648341	0.822053	0.664357	0.742743
PPM1A	0.712482	0.653346	0.804189	0.800801	0.742704
CDK5RAP1	0.644337	0.792331	0.759529	0.774005	0.74255
MRPS16	0.610611	0.950412	0.967198	0.441364	0.742396
ARPC4	0.473088	0.907523	0.96458	0.624317	0.742377
GPX4	0.871564	0.881266	0.917918	0.298606	0.742338
PGAM1P5	0.125972	0.993147	0.852853	0.997228	0.7423
PHAX	0.738816	0.838839	0.923847	0.46739	0.742223
LMO4	0.941249	0.300993	0.911604	0.814892	0.742184
ZNF384	0.575422	0.737738	0.758297	0.897282	0.742184
UTP14A	0.914838	0.625549	0.849234	0.579041	0.742165
ZNF587	0.45276	0.796412	0.781705	0.93763	0.742127
SBF1P1	0.0885501	0.990914	0.888889	0.998614	0.741742
RPS27L	0.967044	0.517672	0.952337	0.529376	0.741607
TOE1	0.642412	0.754062	0.742281	0.827443	0.741549
TPR	0.664588	0.873181	0.930469	0.497805	0.741511
APTX	0.864403	0.766613	0.797952	0.536922	0.741472
NCAPH	0.628013	0.755217	0.771618	0.810888	0.741434
KIAA1656	0.027489	0.997767	0.941095	0.999076	0.741357
CLSPN	0.955186	0.644414	0.931008	0.434511	0.74128
FUBP3	0.793332	0.635559	0.775083	0.760453	0.741106
SP1	0.914684	0.598753	0.883422	0.567029	0.740972
C2ORF49	0.941095	0.711096	0.868715	0.442981	0.740972
TRAPPC8	0.608455	0.678602	0.824594	0.85216	0.740952
ACAP2	0.74667	0.72357	0.779241	0.714022	0.740875
CWC22	0.681913	0.695311	0.749442	0.836837	0.740875
CDC42P3	0.153307	0.990837	0.821591	0.997459	0.740798
UTP23	0.892277	0.694618	0.76515	0.61115	0.740798
TEX10	0.612998	0.81597	0.857781	0.676061	0.740702
TM9SF3	0.933164	0.49434	0.911758	0.623393	0.740664
FAM192A	0.868869	0.793101	0.842843	0.457765	0.740644
PDCD6IP	0.795719	0.824671	0.868253	0.473935	0.740644
SRRM2	0.973666	0.260722	0.972434	0.755294	0.740529
PDPK1	0.780319	0.711558	0.841226	0.62886	0.74049
WDR87	0.0575191	0.99615	0.909448	0.997844	0.74024
DHX38	0.729884	0.698468	0.751829	0.78055	0.740182
GTF2H2B	0.0527451	0.998075	0.91376	0.996073	0.740163
SMNDC1	0.770155	0.768076	0.877185	0.545007	0.740105
RPL13AP3	0.225764	0.973281	0.777932	0.983291	0.740067
ZC3H11A	0.595904	0.794179	0.851852	0.71818	0.740028
C11ORF31	0.972588	0.714407	0.934627	0.338184	0.739951
DIAPH3	0.769385	0.623547	0.82213	0.744129	0.739797
WDR55	0.595673	0.804651	0.791946	0.766536	0.739701
XPOT	0.755217	0.816201	0.90298	0.484407	0.739701
ZNF850	0.609379	0.723647	0.774929	0.848079	0.739008
IP6K2	0.719489	0.887657	0.856626	0.492107	0.73897
ANKRD19P	0.461769	0.899284	0.934088	0.660584	0.738931
HAUS6	0.672827	0.823516	0.836298	0.623008	0.738912
HDHD3	0.707015	0.743821	0.647494	0.857242	0.738893
DPP9.AS1	0.111804	0.992223	0.860861	0.990529	0.738854
GINS4	0.840071	0.670363	0.734966	0.70971	0.738777
MTMR9	0.779087	0.684762	0.65196	0.838608	0.738604
NSUN4	0.768538	0.693386	0.753523	0.738739	0.738546
SLC16A1	0.952876	0.459844	0.986409	0.554863	0.738498
MED29	0.861477	0.60884	0.757681	0.725418	0.738354
DIABLO	0.939093	0.6997	0.926234	0.388234	0.738315
SENP6	0.663125	0.697698	0.819281	0.77285	0.738238
ASXL1	0.95303	0.328944	0.783707	0.886964	0.738161
PHF23	0.886425	0.514284	0.770463	0.781474	0.738161
PPIF	0.904058	0.722338	0.952183	0.373989	0.738142
AMD1	0.992839	0.55802	0.986409	0.414876	0.738036
TWF1	0.605452	0.804959	0.83599	0.705706	0.738026
DPF2	0.813198	0.764534	0.813198	0.558944	0.737468
ABCE1	0.656811	0.82752	0.957727	0.507662	0.73743
FGF23	0.0957881	0.991222	0.878956	0.983368	0.737333
CCSER2	0.967968	0.272041	0.777008	0.931316	0.737083
NOG	0.149072	0.981828	0.830831	0.986448	0.737045
CCNC	0.617541	0.882806	0.945022	0.502503	0.736968
STT3A	0.857473	0.644799	0.897744	0.547856	0.736968
BBX	0.938477	0.531224	0.650882	0.827058	0.73691
RBM23	0.736044	0.631863	0.706245	0.873489	0.73691
HECTD1	0.825133	0.757604	0.826673	0.536845	0.736563
RPAP3	0.711712	0.781243	0.851467	0.601833	0.736563
PDS5A	0.785093	0.688304	0.882113	0.590437	0.736486
TJP1	0.833988	0.674675	0.931701	0.505429	0.736448
RPL13AP6	0.486563	0.941788	0.892123	0.624625	0.736275
WDR83OS	0.665204	0.944406	0.939863	0.395472	0.736236
UBAP1	0.783091	0.701779	0.722569	0.737276	0.736178
NUP54	0.842304	0.7151	0.830061	0.556942	0.736101
LRRC37A2	0.0656811	0.993609	0.885501	0.999538	0.736082
GTSE1	0.708709	0.654501	0.854162	0.725957	0.735832
NACAP1	0.253638	0.966659	0.863402	0.859321	0.735755
HN1	0.900285	0.814738	0.986409	0.241318	0.735688
HAUS2	0.808039	0.782321	0.836606	0.515747	0.735678
LOC349160	0.176946	0.990221	0.782013	0.993147	0.735582
UBE2J2	0.805498	0.841919	0.829676	0.465003	0.735524
LOC729080	0.232386	0.984677	0.732579	0.9923	0.735485
LINC00657	0.563795	0.597136	0.821129	0.959806	0.735466
RBM12	0.656118	0.853315	0.878802	0.553554	0.735447
COMMD6	0.801956	0.837915	0.844691	0.457072	0.735408
C19ORF48	0.945176	0.586664	0.986409	0.422961	0.735303
LOC101927284	0.0965581	0.988758	0.872565	0.982983	0.735216
UQCRC2	0.901055	0.770694	0.908601	0.36036	0.735177
ARHGAP21	0.656503	0.743667	0.809117	0.730962	0.735062
DBF4	0.857011	0.728806	0.893047	0.461153	0.735004
CYTH2	0.932779	0.612921	0.738277	0.655964	0.734985
RPL22	0.73897	0.910064	0.944406	0.345499	0.734735
UQCR10	0.567029	0.94841	0.986409	0.436975	0.734706
EXOSC9	0.645492	0.843536	0.8537	0.595288	0.734504
POLDIP2	0.937784	0.601448	0.90144	0.496804	0.734369
CHMP5	0.899746	0.736044	0.891969	0.40964	0.73435
DNAJC10	0.782321	0.771156	0.745515	0.6381	0.734273
KPNA3	0.832063	0.719797	0.913375	0.471702	0.734234
TMEM69	0.713252	0.827443	0.7921	0.604066	0.734215
CLPTM1L	0.91607	0.405559	0.85832	0.756757	0.734176
ZNF195	0.790868	0.734889	0.817202	0.593671	0.734157
ZNF335	0.821822	0.421575	0.743282	0.949488	0.734042
TIMM50	0.961192	0.68661	0.986409	0.30107	0.73382
SLC4A1AP	0.777778	0.649111	0.803804	0.704089	0.733695
RBM42	0.72126	0.564334	0.930315	0.718642	0.733637
DDX3X	0.487949	0.89451	0.986409	0.564565	0.733358
TMEM9B	0.861939	0.756064	0.797875	0.517441	0.733329
NEDD8	0.982213	0.720875	0.93609	0.293755	0.733233
RSRC2	0.596982	0.884346	0.970509	0.480865	0.733175
MPHOSPH6	0.693232	0.835528	0.871872	0.53184	0.733118
NOMO3	0.0544391	0.995765	0.888504	0.993686	0.733098
ASB6	0.594056	0.522369	0.875029	0.940633	0.733021
CCAR2	0.664049	0.672904	0.772773	0.822284	0.733002
MAGOH2	0.695465	0.842535	0.769154	0.624548	0.732925
LOC341056	0.391776	0.954955	0.788481	0.796104	0.732829
RCC2	0.824979	0.757835	0.937399	0.411103	0.732829
REV3L	0.693386	0.689074	0.824825	0.723878	0.73279
C6ORF62	0.944791	0.406098	0.96535	0.614153	0.732598
EMC7	0.775468	0.742974	0.799415	0.612305	0.73254
METTL9	0.940864	0.326249	0.744206	0.918842	0.73254
CLIP1	0.880804	0.586433	0.914838	0.547317	0.732348
TM9SF2	0.806961	0.646878	0.868176	0.607223	0.732309
NDUFAF4P1	0.175637	0.968738	0.812197	0.972126	0.732174
NOA1	0.777008	0.574806	0.733503	0.842535	0.731963
MRPL32	0.61038	0.944252	0.887349	0.484715	0.731674
ABCF3	0.788712	0.685301	0.779395	0.672519	0.731481
CDK7	0.827828	0.71202	0.883345	0.502734	0.731481
NIP7	0.916532	0.686764	0.924232	0.398244	0.731443
TAF11	0.904212	0.741588	0.866405	0.412951	0.731289
ZNF468	0.643336	0.702857	0.83137	0.747132	0.731173
MAT2B	0.791253	0.614692	0.759683	0.758913	0.731135
C12ORF5	0.534766	0.909833	0.986409	0.493493	0.731125
RNF4	0.515593	0.915377	0.94148	0.551629	0.731019
BLM	0.569185	0.679449	0.698468	0.976592	0.730923
RNF38	0.612382	0.74282	0.831524	0.736891	0.730904
MIS18BP1	0.660584	0.754678	0.84215	0.665974	0.730846
TCEB1	0.768384	0.858243	0.986409	0.310079	0.730779
PIGY.PYURF	0.83291	0.684916	0.79441	0.610611	0.730711
CCDC93	0.605144	0.711789	0.697313	0.907985	0.730557
MTO1	0.630477	0.709248	0.64811	0.934088	0.73048
APC2	0.033726	0.997382	0.942866	0.947871	0.730461
IGF2BP1	0.746824	0.948795	0.92146	0.304458	0.730384
CDC6	0.82213	0.611381	0.888427	0.599369	0.730326
POP4	0.823516	0.820051	0.865481	0.411642	0.730172
SH3GLB1	0.738585	0.725341	0.800647	0.656041	0.730153
SLC35B1	0.930238	0.712636	0.838685	0.438746	0.730076
LSM7	0.984985	0.541234	0.929237	0.464772	0.730057
PARK7	0.983137	0.66505	0.948872	0.323015	0.730018
BRSK1	0.0964041	0.991761	0.900901	0.930931	0.729999
TRAM1L1	0.222607	0.976746	0.80288	0.917225	0.729864
USP15	0.75283	0.441595	0.841919	0.88219	0.729633
ATP6V1F	0.776084	0.917533	0.919535	0.304689	0.72946
PSMD11	0.992839	0.649881	0.986409	0.288519	0.729412
GBF1	0.620929	0.634635	0.7228	0.939016	0.729345
EHMT1	0.813737	0.527143	0.749596	0.826596	0.729268
MTDH	0.850928	0.558097	0.891199	0.616617	0.72921
MYO1B	0.804805	0.703242	0.841842	0.566952	0.72921
ZMPSTE24	0.631478	0.745053	0.854008	0.686302	0.72921
VAPB	0.698622	0.795488	0.844383	0.578271	0.729191
VMA21	0.732964	0.766921	0.884115	0.532533	0.729133
AIFM1	0.910064	0.687149	0.834989	0.484099	0.729075
MIER1	0.8229	0.661816	0.82059	0.610919	0.729056
BUB1	0.62732	0.714022	0.896897	0.677678	0.728979
TTN	0.0621391	0.979749	0.907369	0.966428	0.728921
SMCHD1	0.523293	0.656426	0.781474	0.954416	0.728902
PSMD13	0.885501	0.842766	0.907908	0.278663	0.728709
NSUN2	0.893663	0.736891	0.860707	0.423346	0.728652
BRCA1	0.95226	0.398013	0.74051	0.823131	0.728478
BZW2	0.883961	0.720105	0.934319	0.37499	0.728344
MTHFD2P1	0.0808501	0.9923	0.864942	0.975129	0.728305
PSMD10	0.817818	0.607685	0.789944	0.697467	0.728228
MAT2A	0.808886	0.645338	0.873797	0.584816	0.728209
ATMIN	0.790252	0.610765	0.767768	0.743898	0.72817
DUSP11	0.852622	0.622007	0.674983	0.762917	0.728132
NDUFS2	0.77439	0.856395	0.894972	0.386771	0.728132
CASC3	0.829445	0.71818	0.793024	0.571726	0.728093
RPSA	0.811427	0.891276	0.986409	0.223223	0.728084
GPN3	0.801417	0.774082	0.790714	0.545931	0.728036
HMGN2	0.756911	0.775853	0.924463	0.454685	0.727978
EAPP	0.829291	0.70971	0.727574	0.644722	0.727824
POP5	0.88758	0.737507	0.752984	0.532687	0.727689
WDR3	0.7305	0.762763	0.806422	0.610688	0.727593
ROCK1P1	0.0913221	0.993455	0.838454	0.986987	0.727554
ORC2	0.561562	0.772311	0.748133	0.827905	0.727477
USP37	0.716101	0.698853	0.742435	0.752445	0.727458
ATP6V0D1	0.829676	0.801802	0.840918	0.43736	0.727439
HIGD1A	0.780627	0.873951	0.96843	0.286748	0.727439
MTRNR2L4	0.172095	0.987834	0.754524	0.995226	0.72742
CHMP2B	0.795103	0.814199	0.847155	0.453068	0.727381
NDFIP1	0.780088	0.7536	0.8768	0.498652	0.727285
PAK2	0.814738	0.788635	0.896435	0.409101	0.727227
ZCCHC8	0.818819	0.620544	0.77362	0.695234	0.727054
PSMD9	0.768461	0.832217	0.901902	0.405405	0.726996
MTRNR2L7	0.132209	0.988527	0.787788	0.999307	0.726958
UBN1	0.81751	0.563949	0.741896	0.784169	0.726881
CCDC174	0.907908	0.477246	0.777778	0.744206	0.726784
CCT5	0.721491	0.948333	0.950181	0.286517	0.72663
OXA1L	0.760915	0.884192	0.910603	0.350735	0.726611
TNPO2	0.906599	0.495726	0.896974	0.606607	0.726476
TRIML2	0.870794	0.687765	0.740125	0.607069	0.726438
ARMC8	0.755371	0.686841	0.806807	0.65658	0.726399
ITGB3BP	0.703242	0.723801	0.734812	0.74359	0.726361
CSNK2A3	0.754986	0.779626	0.776777	0.593902	0.726322
YIPF5	0.693771	0.719258	0.754601	0.737584	0.726303
PIP5K1P1	0.031724	0.993994	0.904674	0.974282	0.726168
ADH5	0.713483	0.869331	0.854932	0.466543	0.726072
FANCI	0.725341	0.748903	0.799569	0.630477	0.726072
ZC3H4	0.877185	0.59729	0.877031	0.552553	0.726014
LSM3	0.983522	0.67968	0.93994	0.300685	0.725957
SMIM12	0.845846	0.829676	0.858782	0.369446	0.725937
SETD1B	0.592208	0.725033	0.776161	0.810195	0.725899
PTP4A2	0.956264	0.624086	0.918996	0.404173	0.72588
FTH1	0.992839	0.568492	0.986409	0.355201	0.725735
NUDCD1	0.798953	0.698545	0.843998	0.561408	0.725726
NUF2	0.819512	0.623393	0.635867	0.823824	0.725649
DDX41	0.718565	0.744745	0.778394	0.660507	0.725552
NUP88	0.562178	0.863248	0.807654	0.6689	0.725495
LINC00605	0.220528	0.982444	0.75668	0.942096	0.725437
ACOT13	0.660122	0.617541	0.740279	0.88373	0.725418
ZNF320	0.811735	0.60422	0.693386	0.791946	0.725321
UPF3B	0.873258	0.562948	0.825287	0.639794	0.725321
CAMLG	0.680527	0.802033	0.762378	0.656272	0.725302
AGAP5	0.0730731	0.993763	0.840841	0.993455	0.725283
RPP38	0.863094	0.679988	0.833218	0.524602	0.725225
DBT	0.521214	0.844306	0.71048	0.824286	0.725071
ACIN1	0.967121	0.442442	0.951567	0.538924	0.725013
NUP133	0.733349	0.715485	0.785324	0.66582	0.724994
LOC100287792	0.019866	0.994148	0.898591	0.987295	0.724975
NDUFB2	0.980365	0.626011	0.986409	0.306691	0.724869
MCMBP	0.76053	0.66813	0.771387	0.698853	0.724725
MED13L	0.876723	0.473165	0.858859	0.689536	0.724571
NSDHL	0.868484	0.591438	0.790868	0.647417	0.724551
PTTG1IP	0.891584	0.722877	0.944329	0.339031	0.724455
WASH3P	0.128282	0.989143	0.826981	0.952568	0.724243
BLOC1S6	0.65427	0.704243	0.74513	0.792408	0.724012
RAB1B	0.684454	0.871949	0.909833	0.429198	0.723858
RALGAPB	0.602372	0.690537	0.72049	0.881882	0.72382
TOR1AIP2	0.524987	0.865096	0.945792	0.559406	0.72382
CPSF3L	0.729345	0.814815	0.799107	0.551937	0.723801
XRCC4	0.587665	0.735582	0.649573	0.921922	0.723685
BRIX1	0.701009	0.773081	0.952722	0.467852	0.723666
IPO9	0.737199	0.828906	0.816509	0.511743	0.723589
CWC27	0.620621	0.829599	0.646493	0.797567	0.72357
CALM3	0.974744	0.579426	0.986409	0.353584	0.723541
PTGES3	0.992839	0.611535	0.986409	0.303303	0.723522
LAMTOR4	0.960345	0.659891	0.894125	0.37961	0.723493
TMEM87A	0.726881	0.730038	0.791792	0.645184	0.723473
PACSIN2	0.717487	0.724494	0.867714	0.584123	0.723454
TSG101	0.728806	0.778394	0.739817	0.646724	0.723435
ENO1	0.754524	0.95842	0.986409	0.194271	0.723406
NEMF	0.84138	0.675984	0.892585	0.483329	0.723319
ST13	0.69354	0.905059	0.958497	0.336105	0.7233
DIS3	0.812582	0.631709	0.861554	0.587203	0.723262
KPNA4	0.778625	0.711327	0.878879	0.52414	0.723242
MRE11A	0.533534	0.834835	0.732348	0.792254	0.723242
POGZ	0.540156	0.636868	0.726804	0.988604	0.723108
ARHGAP31	0.01771	0.995611	0.883807	0.994841	0.722992
CD2AP	0.927312	0.440902	0.820975	0.701471	0.722665
TMEM33	0.786402	0.747902	0.926388	0.429968	0.722665
PATL1	0.675214	0.601371	0.746978	0.866174	0.722434
THOC1	0.567491	0.797875	0.778163	0.745438	0.722241
WDR36	0.687534	0.784015	0.824055	0.593286	0.722222
SSNA1	0.910603	0.685686	0.864711	0.427735	0.722184
DCAF8	0.785247	0.538539	0.770771	0.793409	0.721991
NUP155	0.742897	0.701548	0.78055	0.662817	0.721953
OXSR1	0.766228	0.659198	0.731578	0.7305	0.721876
STK35	0.797875	0.508355	0.761531	0.819743	0.721876
MRPS11	0.730654	0.901286	0.915146	0.340263	0.721837
SF3B3	0.690922	0.898822	0.902749	0.39424	0.721683
ZMYM4	0.956803	0.372218	0.694233	0.863171	0.721606
LAP3	0.723724	0.675291	0.758528	0.728652	0.721548
MTOR	0.792485	0.673366	0.814969	0.604143	0.72124
LOC101928445	0.0753061	0.99461	0.834912	0.97998	0.721202
SMG1P2.UID_20419	0.02156	0.993301	0.889043	0.98075	0.721163
RPL12	0.992839	0.567953	0.986409	0.337414	0.721154
KCNQ1OT1	0.015092	0.993224	0.898206	0.978055	0.721144
CLEC2D	0.034496	0.991684	0.933318	0.924617	0.721029
MYADML	0.113575	0.991376	0.822207	0.956418	0.720894
KAT6A	0.46739	0.74436	0.739586	0.932163	0.720875
ARF5	0.75668	0.865712	0.909063	0.351582	0.720759
LOC646214	0.175791	0.970124	0.875106	0.861708	0.720682
PHF20	0.616617	0.627705	0.747132	0.891276	0.720682
SCLT1	0.923924	0.515285	0.508278	0.935089	0.720644
RERE	0.67506	0.469315	0.853392	0.884346	0.720528
HTATSF1	0.826904	0.522215	0.787095	0.745669	0.72047
RPS12	0.992839	0.423962	0.986409	0.478632	0.720461
TTC21A	0.0522061	0.990683	0.860553	0.978132	0.720393
PRRT2	0.0890891	0.97767	0.84369	0.970894	0.720336
SUGP1	0.824517	0.547548	0.705244	0.803804	0.720278
C21ORF59	0.682683	0.889813	0.902518	0.405559	0.720143
GRPEL2	0.867098	0.643567	0.816201	0.553015	0.71997
GTF3C1	0.841534	0.472703	0.775699	0.789944	0.71997
ARHGAP11A	0.853777	0.50874	0.792947	0.724263	0.719931
NFATC2IP	0.848464	0.528144	0.809656	0.693309	0.719893
SYPL1	0.674906	0.67044	0.765381	0.768615	0.719835
CSTF2	0.882806	0.348656	0.830446	0.817279	0.719797
MYL6	0.753446	0.953492	0.932317	0.239855	0.719777
POLR1C	0.822207	0.775006	0.850697	0.430892	0.7197
ARID2	0.640795	0.66967	0.812659	0.755525	0.719662
GLIDR	0.032956	0.995919	0.855933	0.993763	0.719643
MACF1	0.580966	0.746439	0.797105	0.753985	0.719623
LRPPRC	0.838685	0.891199	0.932471	0.215831	0.719546
CMPK1	0.786633	0.71048	0.894664	0.485639	0.719354
GOLGA4	0.952414	0.466235	0.921306	0.53723	0.719296
ATF4	0.992839	0.491876	0.986409	0.406021	0.719287
ERGIC2	0.739509	0.723339	0.783938	0.630015	0.7192
FIRRE	0.047663	0.991145	0.880342	0.956572	0.71893
SRFBP1	0.716717	0.669516	0.712174	0.7767	0.718776
UBE2V2	0.788789	0.790714	0.854855	0.43967	0.718507
UBAP2	0.858859	0.667668	0.942789	0.403788	0.718276
UNG	0.906522	0.529068	0.899438	0.537923	0.718237
SRP9	0.461461	0.888658	0.920074	0.601987	0.718045
SRD5A1P1	0.020328	0.99692	0.860784	0.993994	0.718006
PAPD5	0.851929	0.53107	0.863941	0.625087	0.718006
GCN1L1	0.796874	0.818357	0.864249	0.392392	0.717968
AEBP2	0.823285	0.478863	0.864095	0.705321	0.717891
MRGPRX3	0.183645	0.983214	0.74128	0.963425	0.717891
SNHG17	0.905444	0.27489	0.819589	0.870948	0.717718
NUDT16L1	0.876184	0.48202	0.672288	0.840148	0.71766
VBP1	0.868253	0.741357	0.889813	0.371063	0.717621
ERC1	0.93147	0.444136	0.727266	0.767537	0.717602
RSBN1	0.64734	0.767152	0.74282	0.712097	0.717352
TMEM126A	0.82059	0.69277	0.751598	0.604374	0.717333
PTPN2	0.83676	0.70124	0.87064	0.460537	0.717294
NUTM2G	0.044737	0.993378	0.857704	0.973281	0.717275
ISY1	0.876415	0.740279	0.803111	0.449064	0.717217
UBE2O	0.958651	0.277046	0.732502	0.900516	0.717179
DNAH17	0.042504	0.997921	0.972819	0.854778	0.717005
OSTC	0.478863	0.937938	0.933626	0.517595	0.717005
FAM177A1	0.914145	0.647956	0.845153	0.459921	0.716794
MLX	0.734812	0.752599	0.753985	0.625241	0.716659
MRPL41	0.964811	0.340571	0.940171	0.621083	0.716659
COMMD9	0.814353	0.788096	0.740664	0.52337	0.71662
C9ORF3	0.826365	0.556403	0.698622	0.784862	0.716563
LOC728554	0.629707	0.869562	0.703935	0.663048	0.716563
GJD4	0.209132	0.979441	0.689074	0.988527	0.716543
TMEM30A	0.737969	0.546778	0.813737	0.767306	0.716447
GPR107	0.778779	0.592362	0.725572	0.769	0.716428
POLR3A	0.643028	0.752291	0.758913	0.711404	0.716409
LCTL	0.10934	0.981212	0.803958	0.971048	0.716389
TULP4	0.778471	0.631786	0.87526	0.579965	0.71637
SSR3	0.498498	0.932779	0.986409	0.44737	0.716264
EDEM2	0.640641	0.752368	0.5688	0.903134	0.716235
POLR2G	0.799338	0.899053	0.825672	0.340725	0.716197
FOXP2	0.126665	0.985062	0.755987	0.996689	0.716101
TMX2	0.495187	0.942866	0.951721	0.474551	0.716081
LOC101930452	0.035728	0.992146	0.860399	0.975745	0.716004
TRIP12	0.967583	0.606915	0.938554	0.350812	0.715966
LSM2	0.589975	0.935089	0.912143	0.426349	0.715889
MTRNR2L5	0.0652961	0.985986	0.831139	0.980673	0.715773
TSNAX	0.765689	0.635482	0.669054	0.792485	0.715677
DNAJC9.AS1	0.0766151	0.988681	0.813044	0.983984	0.715581
PPP2R2A	0.750982	0.600678	0.882036	0.628013	0.715427
GP1BA	0.0864711	0.99153	0.825133	0.958343	0.715369
KIF22	0.577193	0.890814	0.919458	0.473858	0.715331
FBXO28	0.622315	0.758759	0.799723	0.680373	0.715292
TPTE2P3	0.015554	0.997305	0.86833	0.979903	0.715273
ARL16	0.804035	0.656041	0.683068	0.717872	0.715254
IDE	0.742204	0.744129	0.791407	0.582506	0.715061
ATP2C1	0.665589	0.644645	0.794872	0.754601	0.714926
PPIE	0.955648	0.190036	0.833141	0.880804	0.714907
PPA1	0.693694	0.926388	0.931624	0.307769	0.714869
GABARAPL3	0.116424	0.990375	0.808424	0.944098	0.71483
KDM2B	0.748672	0.57188	0.788019	0.750058	0.714657
CHMP1B	0.90606	0.644337	0.892893	0.415338	0.714657
CENPJ	0.746208	0.458073	0.746285	0.906291	0.714214
NUFIP2	0.95611	0.502118	0.943097	0.455455	0.714195
SHCBP1	0.627782	0.674213	0.76746	0.787018	0.714118
ASXL2	0.557558	0.660045	0.800724	0.837992	0.714079
NDRG3	0.742281	0.698622	0.715947	0.699007	0.713964
MRPS23	0.944175	0.628398	0.932933	0.350119	0.713906
ZWILCH	0.723031	0.754447	0.836837	0.540926	0.71381
STAB2	0.0736121	0.992762	0.883114	0.905444	0.713733
CLCN3	0.626935	0.553631	0.729268	0.945022	0.713714
CWF19L2	0.845615	0.454839	0.805036	0.749365	0.713714
PPP1R2	0.796566	0.650266	0.850928	0.557019	0.713694
TSPYL1	0.805344	0.57265	0.82829	0.648418	0.713675
PCID2	0.769616	0.654886	0.714946	0.7151	0.713637
STYX	0.662201	0.730654	0.80673	0.654578	0.71354
MDC1	0.85986	0.574113	0.682221	0.737661	0.713463
ROMO1	0.979133	0.607146	0.95842	0.309155	0.713463
NOX1	0.0830061	0.98999	0.803419	0.977362	0.713444
LARP4	0.969431	0.422807	0.986409	0.474782	0.713358
LOC441454	0.0609841	0.989682	0.804728	0.997305	0.713175
RAD18	0.584277	0.749288	0.666667	0.851929	0.71304
NUDT5	0.535074	0.95072	0.904751	0.461384	0.712982
KARS	0.585047	0.941172	0.963887	0.361361	0.712867
EID1	0.751136	0.758836	0.885193	0.456225	0.712847
BICD2	0.820436	0.472318	0.746593	0.811889	0.712809
HNRNPKP3	0.104874	0.977824	0.791253	0.977285	0.712809
BOLA2.BOLA2B.LOC388242.LOC613038.SLX1A.SLX1A.SULT1A3.SLX1B.SLX1B.SULT1A4.SULT1A3.SULT1A4.UID_20446	0.0748441	0.988912	0.819897	0.967352	0.712751
EXOSC4	0.888889	0.766536	0.873489	0.321937	0.712713
TM9SF4	0.562563	0.691923	0.658043	0.937399	0.712482
CEBPZOS	0.914453	0.499961	0.855548	0.57958	0.712385
PANDAR	0.508124	0.788789	0.64503	0.907446	0.712347
OSBPL8	0.810503	0.692231	0.785478	0.560869	0.71227
DNAJB12	0.711096	0.748287	0.70894	0.680681	0.712251
DPM2	0.781089	0.714792	0.795411	0.557481	0.712193
OPA3	0.882883	0.399476	0.761916	0.804497	0.712193
EPS15	0.772619	0.705475	0.759914	0.610534	0.712135
PRDX5	0.705937	0.852699	0.91838	0.371525	0.712135
C1ORF131	0.918149	0.67506	0.784939	0.470008	0.712039
SKA1	0.782244	0.621391	0.760222	0.683992	0.711962
C4ORF46	0.810195	0.617079	0.666436	0.753908	0.711904
MRPL37	0.653885	0.939555	0.986409	0.267729	0.711895
KTN1	0.974128	0.416724	0.95149	0.505121	0.711866
PRPSAP2	0.871795	0.729961	0.692385	0.553323	0.711866
GNL3L	0.697698	0.727805	0.880265	0.541542	0.711827
DCAF13	0.737738	0.77593	0.929699	0.403172	0.711635
CAPZB	0.836991	0.834219	0.896127	0.279125	0.711615
NBPF10	0.025179	0.997459	0.911373	0.912451	0.711615
FAM210A	0.664896	0.745361	0.824979	0.610996	0.711558
TXLNG	0.921229	0.51952	0.832679	0.572804	0.711558
FAM136A	0.546162	0.936475	0.964965	0.398475	0.711519
TTI1	0.531455	0.777008	0.712328	0.825287	0.711519
PUM2	0.817895	0.605606	0.830215	0.592285	0.7115
PRKAG1	0.769693	0.763379	0.723801	0.588897	0.711442
RPF2	0.607069	0.848695	0.936321	0.453376	0.711365
RPS2	0.992839	0.266805	0.965889	0.619851	0.711346
YIPF2	0.595596	0.73666	0.802726	0.710403	0.711346
SMEK1	0.940787	0.482482	0.914222	0.507508	0.71125
ARHGAP1	0.934858	0.519366	0.841611	0.548164	0.710999
TECR	0.620852	0.86525	0.829291	0.528529	0.71098
ANKRD20A9P	0.031262	0.979672	0.833064	0.999846	0.710961
NBPF8.UID_74	0.0547471	0.994379	0.798029	0.996535	0.710922
DIMT1	0.677447	0.828983	0.811504	0.525526	0.710865
LOC101927380	0.107646	0.986756	0.757219	0.991684	0.710826
SCAP	0.832602	0.334719	0.763764	0.912143	0.710807
MAP3K7	0.699469	0.691461	0.738046	0.713945	0.71073
TMEM9	0.836606	0.618465	0.707477	0.680296	0.710711
RPL5	0.330407	0.970586	0.986409	0.555325	0.710682
CDC123	0.759067	0.898052	0.940094	0.245245	0.710614
CLTA	0.71587	0.875491	0.949103	0.301994	0.710614
MTRF1L	0.427273	0.87911	0.790175	0.745823	0.710595
AKIRIN1	0.927235	0.430738	0.901979	0.582352	0.710576
RNGTT	0.630246	0.682683	0.679911	0.849465	0.710576
MRPL24	0.883653	0.739201	0.786787	0.432509	0.710537
MRPL34	0.726265	0.936013	0.921075	0.258797	0.710537
HELLS	0.834835	0.64657	0.842073	0.518519	0.710499
CALM1	0.501271	0.954724	0.986409	0.398783	0.710297
UMPS	0.722415	0.863402	0.913991	0.341341	0.710287
SPDYE1	0.033418	0.990606	0.821822	0.99461	0.710114
UBE2I	0.462616	0.955417	0.986409	0.435589	0.710008
DCAF17	0.51336	0.662509	0.681143	0.982752	0.709941
ASB14	0.100716	0.98306	0.79826	0.956726	0.70969
TGIF2	0.739124	0.530069	0.699315	0.870024	0.709633
FZD3	0.4158	0.830215	0.742512	0.849542	0.709517
MRPS34	0.756295	0.936552	0.909602	0.235312	0.70944
KDELR2	0.463925	0.930084	0.946254	0.497343	0.709402
ANKRD40	0.766074	0.61346	0.792562	0.665204	0.709325
ERBB2IP	0.897436	0.472549	0.848156	0.618927	0.709267
TOLLIP	0.72742	0.662355	0.723878	0.723339	0.709248
RCE1	0.831293	0.418264	0.604374	0.982906	0.709209
UBE2Z	0.843844	0.489258	0.760299	0.742974	0.709094
GLRA4	0.123046	0.987064	0.756911	0.968969	0.708997
OTUD4	0.546239	0.643182	0.748672	0.89759	0.70892
G2E3	0.627089	0.7228	0.827674	0.657966	0.708882
CENPU	0.873797	0.601525	0.778471	0.581582	0.708843
NBPF12	0.0726111	0.986987	0.780704	0.994533	0.708709
AXL	0.049819	0.985293	0.918611	0.880727	0.708612
NANS	0.876877	0.607377	0.743667	0.60653	0.708612
FAXDC2	0.029722	0.994841	0.860476	0.949334	0.708593
RPRD1B	0.64041	0.654116	0.713714	0.826134	0.708593
H2AFV	0.967506	0.456687	0.934011	0.476091	0.708574
FOXK2	0.880419	0.420266	0.828444	0.704782	0.708478
ICMT	0.870717	0.788327	0.856703	0.318164	0.708478
LOC643387	0.04389	0.979903	0.82675	0.983137	0.70842
LAMTOR2	0.740433	0.842997	0.911296	0.338415	0.708285
GOLGA2	0.66351	0.592285	0.779626	0.797028	0.708112
MAP3K15	0.042427	0.993686	0.852314	0.943482	0.707977
CALR	0.961423	0.502272	0.963425	0.404712	0.707958
TBL1XR1	0.542004	0.747517	0.97228	0.570032	0.707958
RPN1	0.439747	0.937168	0.951259	0.50335	0.707881
DNAJC21	0.844999	0.380303	0.781628	0.824132	0.707765
MAP2K4P1	0.046816	0.985678	0.8075	0.990991	0.707746
PGAM4	0.043274	0.981058	0.812736	0.993917	0.707746
RPSAP52	0.0883191	0.989297	0.770925	0.982059	0.70765
EBAG9	0.72357	0.64734	0.660276	0.79903	0.707554
LMTK2	0.449834	0.746208	0.687996	0.946023	0.707515
ADIPOR2	0.722107	0.65119	0.804497	0.652114	0.707477
RAB3IP	0.89528	0.613691	0.762609	0.558174	0.707438
BRD4	0.973358	0.149457	0.943482	0.763302	0.7074
TRPM7	0.757835	0.684069	0.814738	0.572958	0.7074
AKAP8	0.838839	0.655887	0.894356	0.440055	0.707284
UFM1	0.675984	0.816586	0.903365	0.43274	0.707169
USP32	0.442827	0.810041	0.673058	0.902518	0.707111
NSMCE2	0.799415	0.708093	0.663664	0.657273	0.707111
SNX6	0.492723	0.927851	0.938477	0.469238	0.707072
HMOX2	0.791484	0.752753	0.863787	0.420112	0.707034
ATP8B5P	0.183722	0.968199	0.790945	0.884962	0.706957
RPRD2	0.506276	0.714638	0.802649	0.804266	0.706957
PTP4A1	0.349888	0.915608	0.986409	0.575884	0.706947
TSPAN14	0.758451	0.763995	0.920536	0.384692	0.706918
GLTSCR2	0.970124	0.0934011	0.910218	0.853238	0.706745
CIRBP	0.868407	0.557943	0.823901	0.576654	0.706726
YWHAEP1	0.318241	0.979518	0.790406	0.738354	0.70663
RPS19BP1	0.992839	0.586972	0.919997	0.326557	0.706591
RFC1	0.783938	0.600832	0.879726	0.561023	0.706379
EIF4G3	0.679834	0.536691	0.832987	0.77593	0.70636
SDHA	0.873643	0.680142	0.846616	0.424963	0.706341
GNB1	0.811966	0.699854	0.865943	0.447524	0.706322
HM13	0.477169	0.932471	0.92531	0.490105	0.706264
VPS9D1	0.0512051	0.984446	0.797798	0.991222	0.706168
ANAPC11	0.985678	0.662201	0.846847	0.329637	0.706091
ASCC3	0.803496	0.480095	0.794641	0.745977	0.706052
PPP2CB	0.62424	0.733657	0.801186	0.664665	0.705937
RCOR1	0.748595	0.458227	0.794718	0.821206	0.705686
SNRPA	0.782552	0.860014	0.91992	0.259798	0.705571
MGC32805	0.147147	0.984523	0.746516	0.943713	0.705475
MLLT10	0.870101	0.309925	0.803342	0.838069	0.705359
EIF2B3	0.831062	0.673905	0.780165	0.535536	0.705167
VKORC1L1	0.739278	0.600755	0.755679	0.724417	0.705032
GOLGA5	0.705321	0.694541	0.70509	0.715023	0.704993
PSMD7	0.630554	0.951413	0.950951	0.286979	0.704974
ANKRD62P1.PARP4P3	0.0598291	0.989836	0.773697	0.996227	0.704897
RPL34	0.555171	0.957034	0.986409	0.320397	0.704753
CUL3	0.865635	0.424578	0.817433	0.711173	0.704705
SLMAP	0.595519	0.691769	0.738739	0.792793	0.704705
MLLT4	0.833911	0.451682	0.854624	0.678294	0.704628
KRR1	0.875106	0.685917	0.821976	0.434896	0.704474
PPRC1	0.94302	0.461923	0.88296	0.529915	0.704454
TAAR5	0.0751521	0.978286	0.790483	0.97382	0.704435
GGNBP2	0.953723	0.516902	0.892816	0.453761	0.7043
RPS10P7	0.184107	0.980442	0.659275	0.992839	0.704166
ALAS1	0.821283	0.350658	0.810811	0.83368	0.704108
RNF185	0.584662	0.77824	0.632325	0.821129	0.704089
DLGAP5	0.78286	0.654193	0.879033	0.499884	0.703992
EDARADD	0.570032	0.953723	0.966197	0.325941	0.703973
LZIC	0.840456	0.666436	0.759067	0.549858	0.703954
ATAD1	0.687611	0.699392	0.761762	0.666744	0.703877
AIMP2	0.911065	0.624548	0.714099	0.56572	0.703858
SDHAP1	0.277816	0.845076	0.768615	0.923616	0.703781
TMED5	0.650882	0.761916	0.816124	0.585047	0.703492
ANGEL2	0.650651	0.639409	0.62501	0.898822	0.703473
SPECC1	0.699623	0.705706	0.750828	0.657735	0.703473
LEO1	0.624009	0.792023	0.783553	0.613768	0.703338
FAM35A	0.515439	0.76515	0.68045	0.852006	0.703261
PRR11	0.574806	0.716794	0.851082	0.670363	0.703261
NDUFB5	0.696851	0.877416	0.841303	0.39732	0.703222
UPF1	0.925233	0.358512	0.809271	0.719489	0.703126
FIBP	0.775006	0.740587	0.674752	0.62193	0.703068
STX18	0.86217	0.674752	0.646878	0.62809	0.702972
SUV39H2	0.63579	0.76207	0.608686	0.804959	0.702876
HNRNPA3	0.795488	0.45661	0.932163	0.627089	0.702837
CTDNEP1	0.910295	0.26565	0.813429	0.821283	0.702664
DDX39A	0.451528	0.925079	0.961885	0.472087	0.702645
C5ORF15	0.592131	0.709325	0.699931	0.808347	0.702433
FAM133CP	0.030184	0.990452	0.883884	0.905213	0.702433
ALG5	0.808578	0.697313	0.722184	0.581351	0.702356
GABPB1	0.546547	0.653038	0.730192	0.879572	0.702337
MCM6	0.859706	0.616925	0.900362	0.432047	0.70226
ZW10	0.672673	0.643798	0.598984	0.893278	0.702183
PPFIBP1	0.438361	0.763918	0.634866	0.971433	0.702144
LCMT1	0.895588	0.668053	0.713637	0.530916	0.702048
POLE3	0.604605	0.839609	0.9461	0.417494	0.701952
LINC00669	0.028105	0.990144	0.805652	0.983522	0.701856
KNTC1	0.643798	0.599061	0.694464	0.86987	0.701798
METTL13	0.632787	0.808501	0.756603	0.609225	0.701779
MRPL46	0.732502	0.85293	0.853546	0.366982	0.70149
RUVBL2	0.777547	0.857165	0.916224	0.25487	0.701451
ATP5L2	0.19943	0.976669	0.682914	0.946408	0.701355
STAG2	0.905213	0.502965	0.88373	0.513514	0.701355
GOLGA3	0.937399	0.550782	0.844075	0.472934	0.701297
POLR2J3	0.0816201	0.985909	0.813814	0.92377	0.701278
CREB1	0.600986	0.776854	0.751906	0.675214	0.70124
FKBP1A	0.810965	0.860707	0.909371	0.223916	0.70124
TACC3	0.807808	0.602372	0.94841	0.446369	0.70124
MRPS15	0.660353	0.957265	0.926927	0.260337	0.70122
NELFA	0.783861	0.701625	0.703396	0.615924	0.701201
ECT2	0.834681	0.566028	0.871641	0.532379	0.701182
KANSL3	0.567568	0.695388	0.641565	0.900208	0.701182
PRMT5.AS1	0.0588281	0.979287	0.77054	0.995996	0.701163
LOC100129534	0.0708401	0.981289	0.805729	0.946639	0.701124
CHP1	0.513745	0.820667	0.986409	0.483175	0.700999
CCT6A	0.75129	0.944483	0.962578	0.145607	0.700989
COA5	0.843767	0.658659	0.68199	0.619158	0.700893
COASY	0.733965	0.831216	0.842458	0.395857	0.700874
RRP12	0.88527	0.588589	0.856087	0.47355	0.700874
BROX	0.75052	0.51721	0.817818	0.71741	0.700739
UHRF1BP1	0.526065	0.700393	0.668284	0.907831	0.700643
ZNF286A	0.687303	0.746285	0.724879	0.643798	0.700566
DDX1	0.702549	0.911912	0.920228	0.267267	0.700489
EFTUD2	0.713021	0.881343	0.885886	0.321475	0.700431
MCM5	0.863325	0.637253	0.936167	0.364826	0.700393
QRSL1	0.594672	0.847078	0.746208	0.613152	0.700277
KMT2E	0.678679	0.527528	0.798106	0.79672	0.700258
HCFC1	0.883807	0.617002	0.913837	0.386309	0.700239
RPP21	0.926927	0.639178	0.627705	0.606915	0.700181
YARS2	0.782706	0.760376	0.760376	0.497266	0.700181
GLYR1	0.764534	0.719643	0.846077	0.469854	0.700027
NPIPA5	0.048664	0.987295	0.774005	0.989913	0.699969
LOC285074	0.0806961	0.98922	0.784554	0.945253	0.699931
KIF1B	0.752445	0.547933	0.77516	0.724109	0.699911
DPPA2P3	0.102487	0.983907	0.737661	0.974975	0.699757
TOP1P1	0.356587	0.931239	0.726419	0.783707	0.699488
LOC644961	0.643721	0.693771	0.930238	0.529992	0.69943
USP47	0.742358	0.719104	0.793871	0.542389	0.69943
DPP8	0.528529	0.743898	0.658351	0.86679	0.699392
POP1	0.794949	0.622084	0.714407	0.665666	0.699276
RNF8	0.761531	0.648726	0.619774	0.766459	0.699122
HLA.J	0.0821591	0.987911	0.771772	0.954493	0.699084
PLCG1.AS1	0.132902	0.978055	0.780473	0.904828	0.699064
PPIL4	0.756834	0.712867	0.741742	0.584585	0.699007
RNF111	0.727728	0.641103	0.782167	0.644491	0.698872
ATP5EP2	0.795334	0.947409	0.927389	0.125048	0.698795
SLC25A53	0.037345	0.995303	0.905675	0.85678	0.698776
PRKDC	0.750366	0.906676	0.933703	0.204204	0.698737
C2ORF68	0.926465	0.481866	0.873335	0.513206	0.698718
MRPL12	0.66274	0.822746	0.927235	0.38192	0.69866
C19ORF70	0.91453	0.656965	0.806576	0.416493	0.698641
ZNF706	0.559791	0.940633	0.900054	0.394009	0.698622
ZZEF1	0.351582	0.824209	0.661816	0.956649	0.698564
TAF1L	0.0535921	0.989528	0.864788	0.885809	0.698429
RTN4IP1	0.757296	0.624625	0.517441	0.894356	0.698429
DIAPH1	0.739971	0.641873	0.799261	0.612536	0.69841
NAA38	0.515824	0.892123	0.941865	0.443828	0.69841
PRKRA	0.664511	0.707631	0.615924	0.805344	0.698352
PICALM	0.811658	0.430045	0.768538	0.782629	0.698217
SLC25A38	0.886348	0.508586	0.809733	0.587973	0.69816
COX6B1	0.544699	0.953261	0.986409	0.307615	0.697996
VPS35	0.618157	0.897051	0.894279	0.382305	0.697948
PHF20L1	0.512128	0.586125	0.705706	0.986756	0.697678
PMS2CL	0.0689921	0.981982	0.750366	0.988912	0.697563
TMF1	0.705629	0.721953	0.802418	0.559791	0.697447
CCDC38	0.01463	0.99538	0.811581	0.967968	0.69739
[truncated: 10,987 more rows]

## Sheet: mouse development
GeneSymbol	Mixing ratio	Sigma	Zero (%)	F-statistics	Stability index
GDI2	0.991724	0.928495	0.984648	0.97153	0.969099
BIRC6	0.991145	0.923363	0.984648	0.947695	0.961713
HDLBP	0.945461	0.951833	0.984648	0.949019	0.95774
HNRNPU	0.997683	0.919391	0.984648	0.924439	0.95654
X2310003F16RIK	0.997683	0.928164	0.984648	0.907556	0.954513
H3F3B	0.997683	0.939419	0.984648	0.896135	0.954471
SLC22A15	0.854258	0.996772	0.969047	0.993379	0.953364
SON	0.988579	0.898204	0.984648	0.938922	0.952588
PTP4A2	0.983613	0.939336	0.984648	0.896052	0.950912
HNRNPC	0.997683	0.943971	0.984648	0.869072	0.948843
SMC4	0.964661	0.926012	0.959861	0.940164	0.947674
RBM39	0.929074	0.955309	0.984648	0.919474	0.947126
NAIP5	0.867831	0.99222	0.938757	0.988579	0.946847
PRPF40A	0.969296	0.923943	0.984648	0.90888	0.946692
SMC3	0.922288	0.920384	0.984648	0.951006	0.944581
CSNK2B	0.987007	0.918232	0.984648	0.888273	0.94454
UBL5	0.990648	0.92055	0.984648	0.878259	0.943526
DDB1	0.994952	0.858231	0.984648	0.935364	0.943298
DNAJC8	0.988496	0.89597	0.984648	0.893487	0.94065
TRA2B	0.980468	0.886535	0.984648	0.909294	0.940236
KIF5B	0.972772	0.917405	0.961599	0.908218	0.939998
X6330577E15RIK	0.988331	0.854175	0.984648	0.931805	0.93974
MATR3	0.918894	0.880493	0.984648	0.968385	0.938105
TXNDC9	0.954978	0.931722	0.984648	0.88099	0.938084
KPNB1	0.997683	0.855748	0.984648	0.913846	0.937981
CSDE1	0.978234	0.937929	0.984648	0.845072	0.936471
PRRC2C	0.988993	0.874783	0.984648	0.896383	0.936202
RBM25	0.988413	0.909791	0.958702	0.879335	0.93406
ATP5B	0.997683	0.929074	0.984648	0.82314	0.933636
AHSA1	0.981462	0.922701	0.984648	0.844658	0.933367
RHOA	0.967144	0.928908	0.984648	0.85161	0.933077
X9130011J15RIK	0.971861	0.854341	0.933626	0.971365	0.932798
GSPT1	0.980055	0.86841	0.964744	0.913349	0.931639
EIF4B	0.984606	0.894066	0.984648	0.859969	0.930822
SF3B1	0.986262	0.929984	0.984648	0.81983	0.930181
ZMAT2	0.978813	0.888935	0.932715	0.920053	0.930129
UBA1	0.982206	0.896052	0.984648	0.857237	0.930036
RBBP4	0.981875	0.884714	0.984648	0.867169	0.929602
OCIAD1	0.890094	0.909377	0.955061	0.960358	0.928722
RBM8A	0.911446	0.914508	0.957461	0.925432	0.927212
SSU72	0.965737	0.935529	0.952412	0.853182	0.926715
EIF1AX	0.984689	0.871472	0.948605	0.901515	0.92657
SRP14	0.983448	0.886121	0.944633	0.887114	0.925329
DDX5	0.983696	0.927584	0.984648	0.803774	0.924926
CHD4	0.923777	0.870479	0.984648	0.920798	0.924926
RAI12	0.943805	0.903832	0.922784	0.928826	0.924812
EIF5B	0.985434	0.916991	0.961268	0.829761	0.923363
PFDN5	0.980965	0.860631	0.944716	0.906315	0.923157
YWHAG	0.988082	0.820078	0.961351	0.923032	0.923136
PAFAH1B1	0.973185	0.846644	0.965654	0.906894	0.923094
SFPQ	0.923612	0.902756	0.984648	0.879666	0.92267
ATF4	0.951088	0.915915	0.952826	0.870231	0.922515
NAP1L1	0.975337	0.886287	0.984648	0.843582	0.922463
SNRPB2	0.970951	0.874286	0.984648	0.854672	0.921139
SF3B2	0.984772	0.892576	0.958123	0.847058	0.920632
THOC2	0.973765	0.796491	0.967144	0.942647	0.920012
TYR	0.748821	0.993462	0.937764	0.998262	0.919577
TMEM11	0.947364	0.849789	0.957047	0.922205	0.919101
YWHAB	0.982124	0.89539	0.956302	0.83812	0.917984
SNRPE	0.997683	0.90499	0.941819	0.827195	0.917922
RBX1	0.808077	0.964496	0.984648	0.912191	0.917353
CWC15	0.986758	0.901018	0.984648	0.794256	0.91667
ROMO1	0.973268	0.845734	0.984648	0.861624	0.916318
UBAP2	0.957378	0.88968	0.966482	0.851196	0.916184
SMG1	0.972606	0.8675	0.968385	0.854837	0.915832
RAD23B	0.938095	0.87801	0.965489	0.880162	0.915439
MAPK1IP1L	0.96822	0.921294	0.959778	0.812464	0.915439
PFDN2	0.940164	0.91128	0.984648	0.825043	0.915284
RFC1	0.971034	0.921874	0.960854	0.806588	0.915087
ST13	0.925598	0.919556	0.984648	0.829513	0.914829
X2610101N10RIK	0.983531	0.889514	0.984648	0.798974	0.914167
UBXN4	0.965158	0.884466	0.964247	0.841596	0.913867
YWHAE	0.997683	0.898121	0.984648	0.773483	0.913484
CCAR1	0.974592	0.895887	0.931226	0.84921	0.912729
CSL	0.914674	0.916908	0.917736	0.901266	0.912646
EIF4G2	0.812878	0.967227	0.984648	0.88579	0.912636
PCBP1	0.997683	0.883721	0.984648	0.781015	0.911767
SELK	0.971116	0.899114	0.898204	0.878093	0.911632
PTBP1	0.953406	0.903335	0.984648	0.801953	0.910835
TPR	0.990234	0.846892	0.984648	0.821236	0.910753
SCAF11	0.979724	0.831913	0.984648	0.845403	0.910422
COPS2	0.936605	0.878921	0.910949	0.915087	0.910391
CS	0.971447	0.902921	0.984648	0.780518	0.909884
HNRPDL	0.849706	0.911115	0.960937	0.917239	0.909749
G3BP2	0.940329	0.936357	0.984648	0.776463	0.909449
EIF3I	0.990731	0.902673	0.984648	0.759662	0.909429
D8ERTD738E	0.971365	0.87859	0.984648	0.802698	0.909325
XRN2	0.976082	0.794091	0.96102	0.905487	0.90917
CD164	0.976744	0.762393	0.958289	0.939088	0.909129
ZRANB2	0.96044	0.834975	0.984648	0.854341	0.908601
X2310010M20RIK	0.787056	0.989324	0.868989	0.988331	0.908425
MAPRE1	0.934288	0.914591	0.984648	0.798063	0.907897
TCOF1	0.964827	0.824878	0.966647	0.874866	0.907804
SNW1	0.974923	0.879997	0.956137	0.817429	0.907122
PDAP1	0.821899	0.938343	0.984648	0.882645	0.906884
SMARCE1	0.903501	0.876107	0.910453	0.936605	0.906666
HSPA14	0.955557	0.877597	0.899528	0.893321	0.906501
LARP7	0.966399	0.869155	0.960523	0.824381	0.905115
NAA50	0.975668	0.844906	0.984648	0.814947	0.905042
SPNA2	0.927253	0.842092	0.93884	0.911529	0.904928
FARSB	0.94993	0.865845	0.953737	0.846065	0.903894
SBDS	0.949681	0.862286	0.900852	0.901846	0.903666
UBA2	0.984524	0.786642	0.957792	0.883886	0.903211
SRSF10	0.984855	0.689398	0.984648	0.953406	0.903077
ANP32B	0.96673	0.926757	0.943557	0.770007	0.901763
SMU1	0.936771	0.902094	0.949102	0.817678	0.901411
F930015N05RIK	0.698668	0.991641	0.918894	0.995696	0.901225
G3BP1	0.908549	0.94364	0.954813	0.797732	0.901183
ZFP207	0.951006	0.81925	0.984648	0.848299	0.900801
HMGN1	0.936522	0.867583	0.948771	0.849789	0.900666
SEC62	0.9904	0.774973	0.965406	0.871555	0.900583
ZFP706	0.989572	0.880245	0.984648	0.747083	0.900387
IK	0.979061	0.823719	0.908135	0.890507	0.900356
GARS	0.888769	0.888024	0.928991	0.895225	0.900252
GM12060	0.986179	0.891335	0.851941	0.871224	0.90017
RSL1D1	0.942564	0.950426	0.944302	0.762973	0.900066
EPRS	0.962509	0.919308	0.956468	0.759828	0.899528
SIVA1	0.977903	0.908549	0.896218	0.813788	0.899114
TMCO1	0.949599	0.787801	0.938012	0.920384	0.898949
PPP1R7	0.963999	0.814864	0.881321	0.935115	0.898825
HSPA9	0.997683	0.868658	0.951502	0.776049	0.898473
UFM1	0.921046	0.85732	0.856575	0.957709	0.898163
SNX6	0.979475	0.856906	0.984648	0.771166	0.898049
HNRNPR	0.937184	0.798312	0.935281	0.921212	0.897997
UBQLN1	0.92957	0.909129	0.933377	0.81834	0.897604
CDK11B	0.986427	0.805346	0.893156	0.905073	0.897501
UBAP2L	0.961268	0.834809	0.964413	0.827278	0.896942
HNRNPD	0.84681	0.905239	0.984648	0.850534	0.896807
KARS	0.98411	0.88041	0.984648	0.737482	0.896663
GTF2H1	0.967061	0.805098	0.933874	0.879004	0.896259
RAD21	0.901183	0.93255	0.984648	0.764049	0.895607
RPL21	0.984027	0.77249	0.942647	0.882811	0.895494
PPP2CA	0.942895	0.846561	0.906646	0.885293	0.895349
OAZ1	0.994538	0.837954	0.959944	0.787387	0.894956
YWHAQ	0.997683	0.825788	0.984648	0.768269	0.894097
SMC1A	0.971613	0.803608	0.935612	0.865265	0.894025
TRMT112	0.965903	0.731275	0.958868	0.918977	0.893756
SUPT6H	0.971696	0.811719	0.926922	0.864107	0.893611
GSK3B	0.8699	0.921708	0.939667	0.843003	0.893569
CKS1B	0.97782	0.874617	0.915667	0.80576	0.893466
SRRM1	0.794918	0.960523	0.984648	0.83332	0.893352
CAPRIN1	0.981627	0.842506	0.961682	0.786146	0.89299
COPS4	0.944881	0.868741	0.894232	0.862865	0.89268
DDX46	0.945543	0.894728	0.920715	0.809567	0.892638
XPO7	0.906563	0.810312	0.937184	0.91517	0.892307
PRKAR1B	0.68675	0.994041	0.937681	0.950509	0.892245
SF3A1	0.977737	0.808905	0.984648	0.794587	0.891469
COMMD2	0.954068	0.788049	0.886949	0.93644	0.891376
YBX1	0.997683	0.802698	0.984648	0.780104	0.891283
ARL6IP1	0.991641	0.73442	0.948688	0.88968	0.891107
DKC1	0.949019	0.912853	0.984648	0.716627	0.890787
TPD52L2	0.973103	0.911198	0.923777	0.754614	0.890673
RPS27L	0.997683	0.853017	0.984648	0.725896	0.890311
CNOT1	0.926012	0.899859	0.96582	0.769428	0.89028
ATP6V0D1	0.968965	0.780932	0.984648	0.825706	0.890062
PAK1IP1	0.886204	0.942812	0.984648	0.742531	0.889049
SEC13	0.978565	0.855251	0.950592	0.769511	0.88848
VPS35	0.974179	0.839196	0.905239	0.834975	0.888397
SF1	0.960275	0.773732	0.936853	0.882148	0.888252
AP1G1	0.885459	0.821402	0.941736	0.903832	0.888107
TCERG1	0.959447	0.846147	0.964496	0.780601	0.887673
CD8B1	0.704378	0.989241	0.85972	0.996276	0.887404
SCN2B	0.587933	0.997683	0.968634	0.9952	0.887362
CBLN3	0.595713	0.995779	0.967309	0.989655	0.887114
X1500003O03RIK	0.860382	0.875279	0.909873	0.902011	0.886887
SEC11A	0.948523	0.904908	0.921543	0.770421	0.886349
DHX15	0.974841	0.837789	0.930481	0.802036	0.886287
WBP11	0.970785	0.780601	0.920136	0.870479	0.8855
THOC7	0.968385	0.845568	0.984648	0.742945	0.885386
LARS2	0.997683	0.705371	0.984648	0.853679	0.885345
VPS26A	0.915915	0.873045	0.8843	0.865927	0.884797
MRPL4	0.922205	0.90077	0.898039	0.818092	0.884776
ZBTB44	0.832078	0.91517	0.950178	0.84143	0.884714
MRPL10	0.894066	0.884217	0.864107	0.894894	0.884321
DDX3X	0.997683	0.850534	0.984648	0.702557	0.883855
MCMBP	0.967972	0.815526	0.935778	0.814781	0.883514
GM6985	0.937929	0.978068	0.641811	0.976165	0.883493
API5	0.908135	0.877183	0.883059	0.865514	0.883473
NUP88	0.955144	0.777208	0.930067	0.870314	0.883183
SCPEP1	0.970868	0.886949	0.873045	0.799636	0.882624
ORC6	0.939253	0.91426	0.984648	0.691881	0.882511
NONO	0.966813	0.840934	0.984648	0.734669	0.881766
HN1	0.97542	0.745014	0.984648	0.819002	0.881021
RAB11B	0.818919	0.842754	0.916329	0.944881	0.880721
LARP4B	0.939833	0.806919	0.885459	0.890094	0.880576
EED	0.943309	0.897542	0.954399	0.724075	0.879831
PAIP2	0.961516	0.876272	0.922619	0.756269	0.879169
DNAJC13	0.888107	0.765207	0.932964	0.929736	0.879004
PAPOLA	0.990151	0.814781	0.959695	0.75089	0.878879
MTAP4	0.901101	0.851196	0.899942	0.862038	0.878569
COPZ1	0.935364	0.876438	0.920384	0.779359	0.877886
RNF181	0.963337	0.764876	0.951337	0.831168	0.877679
NAP1L4	0.928412	0.819747	0.929322	0.832244	0.877431
SNRPD1	0.997683	0.811802	0.945047	0.75511	0.87741
BRWD1	0.917074	0.841347	0.984648	0.766118	0.877297
RNF4	0.955971	0.900439	0.984648	0.667715	0.877193
HMGB2	0.943143	0.957544	0.962427	0.644956	0.877017
POLR2F	0.989324	0.83423	0.944136	0.739551	0.87681
H3F3A	0.997683	0.82703	0.984648	0.697178	0.876635
USP7	0.957295	0.916329	0.984648	0.645618	0.875972
GRIA3	0.577837	0.99611	0.96822	0.961516	0.875921
NEDD8	0.978896	0.883969	0.984648	0.655301	0.875703
NUDC	0.984441	0.818092	0.904659	0.795001	0.875548
AP3D1	0.949847	0.740958	0.886452	0.921874	0.874783
LUC7L	0.982537	0.704047	0.984648	0.824547	0.873945
SF3B3	0.970454	0.793429	0.962013	0.768352	0.873562
RAB7	0.918398	0.908466	0.820905	0.846479	0.873562
MED28	0.956716	0.869983	0.885128	0.782173	0.8735
DDX39	0.784077	0.962675	0.984648	0.762311	0.873428
PRR13	0.986344	0.772656	0.984648	0.748655	0.873076
SETD8	0.930812	0.870065	0.984648	0.70355	0.872269
DENR	0.8747	0.849954	0.913515	0.850037	0.872052
FRG1	0.746752	0.913515	0.874783	0.952578	0.871907
DYNLL1	0.997683	0.776297	0.984648	0.728627	0.871814
NPLOC4	0.923115	0.743607	0.894894	0.92535	0.871741
SERBP1	0.895225	0.943143	0.984648	0.663577	0.871648
NCBP2	0.946205	0.90706	0.928577	0.704709	0.871638
X1700108M19RIK	0.650915	0.990896	0.846065	0.998096	0.871493
ANAPC5	0.954482	0.858562	0.93015	0.742779	0.871493
HUWE1	0.65348	0.952495	0.984648	0.893983	0.871152
TMPO	0.930398	0.752379	0.897211	0.903749	0.870934
ARPP19	0.869321	0.897873	0.984648	0.730696	0.870634
RBM7	0.932053	0.731358	0.884466	0.934619	0.870624
DPY30	0.997683	0.775304	0.984648	0.724241	0.870469
ATAD2	0.957792	0.747662	0.92535	0.85012	0.870231
SLC3A2	0.934453	0.707192	0.913184	0.924274	0.869776
ACTR2	0.967889	0.881569	0.984648	0.644873	0.869745
ZDHHC3	0.839527	0.763304	0.912191	0.96284	0.869465
MFAP1A	0.915418	0.799222	0.873624	0.886204	0.868617
CPSF2	0.902756	0.762559	0.879997	0.92866	0.868493
PUM1	0.938509	0.823388	0.984648	0.725565	0.868027
ETF1	0.988662	0.855831	0.927667	0.699578	0.867934
UBR5	0.963751	0.77638	0.940826	0.789291	0.867562
HNRNPA2B1	0.992965	0.827526	0.984648	0.664818	0.867489
CPSF6	0.802781	0.870314	0.89208	0.903915	0.867272
PLAA	0.89539	0.903004	0.936191	0.733096	0.86692
BC031781	0.95324	0.751221	0.936109	0.825954	0.866631
TAF1D	0.874783	0.848796	0.94844	0.794008	0.866507
USP8	0.918149	0.709923	0.924274	0.912687	0.866258
TNPO2	0.82703	0.812795	0.968303	0.856741	0.866217
MRPL40	0.98171	0.851113	0.895142	0.736158	0.866031
CENPW	0.907473	0.774228	0.828106	0.953571	0.865845
FAF1	0.959861	0.748407	0.938591	0.815278	0.865534
ATP6V1E1	0.841265	0.916825	0.94753	0.756104	0.865431
U2AF2	0.906977	0.760738	0.914011	0.878673	0.8651
QK	0.945212	0.810146	0.878093	0.824961	0.864603
BIRC5	0.984275	0.940743	0.984648	0.548208	0.864469
RAE1	0.942233	0.805015	0.865762	0.843416	0.864107
UCHL4	0.977572	0.828768	0.8579	0.791443	0.86392
SMARCA5	0.940247	0.865596	0.984648	0.663908	0.8636
TIPIN	0.939585	0.897128	0.861789	0.755773	0.863569
FXR1	0.927584	0.764214	0.984648	0.776546	0.863248
EIF3H	0.862369	0.947778	0.984648	0.65737	0.863041
TJP1	0.88579	0.766118	0.910535	0.889183	0.862907
RNMT	0.91426	0.915998	0.915336	0.705454	0.862762
FUBP1	0.84292	0.804684	0.984648	0.818754	0.862751
D4ERTD22E	0.981131	0.748986	0.883721	0.836382	0.862555
FGF13	0.542829	0.992138	0.931391	0.983779	0.862534
SRPR	0.80485	0.937681	0.984648	0.722751	0.862482
DDX18	0.997683	0.771497	0.95175	0.726889	0.861955
PSMD1	0.991476	0.700406	0.984648	0.770338	0.861717
COPS6	0.840106	0.94455	0.984648	0.67657	0.861469
ANAPC1	0.756766	0.827361	0.92386	0.935446	0.860858
SRRM2	0.987834	0.708516	0.984648	0.762062	0.860765
PDZD11	0.879666	0.810064	0.802946	0.949764	0.86061
X1810009A15RIK	0.968137	0.770835	0.947199	0.756186	0.860589
ZFP106	0.800795	0.925515	0.964578	0.751055	0.860486
COPB2	0.801126	0.893073	0.960358	0.787304	0.860465
IMP4	0.931226	0.905901	0.877928	0.725979	0.860258
UBE2A	0.987586	0.687247	0.954895	0.80874	0.859617
ABCF1	0.977489	0.768435	0.984648	0.707771	0.859586
ATP6V1D	0.937681	0.759993	0.984648	0.756021	0.859586
PRSS53	0.548788	0.988496	0.91517	0.985848	0.859575
CTNND1	0.923943	0.776877	0.879335	0.858065	0.859555
PDCD11	0.914839	0.689067	0.943143	0.890838	0.859472
SLFN5	0.480924	0.994952	0.968965	0.990317	0.858789
SMARCC1	0.741372	0.896714	0.966234	0.830506	0.858706
BCLAF1	0.992138	0.71224	0.984648	0.745676	0.858675
PHF5A	0.968799	0.875528	0.949764	0.640487	0.858644
PIGYL	0.909708	0.779856	0.856658	0.887776	0.8585
CBX5	0.958206	0.802615	0.984648	0.687247	0.858179
SDF2	0.904659	0.803195	0.86361	0.860382	0.857962
MED19	0.908053	0.743524	0.882811	0.897294	0.85792
RRN3	0.962592	0.807995	0.956882	0.703964	0.857858
POLR2G	0.973517	0.842423	0.863196	0.7518	0.857734
ILF2	0.941074	0.848548	0.852437	0.787967	0.857506
TSG101	0.883059	0.896963	0.833237	0.816519	0.857444
EIF4G1	0.974427	0.71282	0.937929	0.803857	0.857258
CTNNB1	0.959695	0.817181	0.930646	0.721427	0.857237
HDAC2	0.847885	0.82165	0.82074	0.938591	0.857217
QARS	0.904908	0.911446	0.954978	0.656294	0.856906
EIF1	0.994703	0.764959	0.984648	0.682777	0.856772
HNRNPH1	0.989241	0.78598	0.952495	0.699164	0.85672
GM10069	0.740545	0.954647	0.90888	0.822147	0.856555
MYST2	0.896301	0.829264	0.871886	0.828437	0.856472
RBBP7	0.976413	0.808657	0.946371	0.69304	0.85612
X3200002M19RIK	0.941488	0.882397	0.862369	0.738145	0.856099
CCT3	0.788794	0.959861	0.942978	0.732682	0.856079
OTUB1	0.970206	0.818754	0.953075	0.681702	0.855934
TCF25	0.910867	0.819912	0.93495	0.757842	0.855893
NSMCE1	0.978068	0.784987	0.852934	0.804767	0.855189
RHEB	0.95804	0.736407	0.86841	0.857568	0.855106
SRSF11	0.941571	0.738062	0.962923	0.77638	0.854734
CCDC59	0.980137	0.753952	0.930398	0.753373	0.854465
COPA	0.941819	0.772159	0.864851	0.838782	0.854403
B020018G12RIK	0.549119	0.961102	0.936605	0.97062	0.854361
GOLGA7	0.863031	0.824464	0.875776	0.853761	0.854258
VAPA	0.989158	0.769428	0.984648	0.67235	0.853896
DYNLRB1	0.992469	0.776628	0.984648	0.656128	0.852468
RREB1	0.838368	0.763718	0.984648	0.821154	0.851972
POLR2A	0.865596	0.784242	0.887942	0.869321	0.851775
BRIX1	0.939336	0.912522	0.921625	0.632955	0.85161
SSB	0.710585	0.926922	0.984648	0.78358	0.851434
GM10653	0.606306	0.951337	0.890673	0.956468	0.851196
ATP13A3	0.962344	0.84292	0.93586	0.663163	0.851072
CDC34	0.928577	0.803857	0.910039	0.759911	0.850596
TARDBP	0.782835	0.938591	0.984648	0.695936	0.850503
NRAS	0.921791	0.845485	0.918232	0.715302	0.850203
NAA15	0.725482	0.936936	0.935198	0.802946	0.850141
MTPN	0.947695	0.704792	0.964661	0.783084	0.850058
LRRC59	0.987917	0.718282	0.957626	0.736241	0.850017
MKI67IP	0.888935	0.912439	0.899446	0.69875	0.849892
MPHOSPH10	0.983034	0.775883	0.906315	0.733427	0.849665
SUMO1	0.997683	0.767938	0.984648	0.647273	0.849386
RNPS1	0.853679	0.914756	0.944054	0.684929	0.849354
MGA	0.97873	0.629893	0.947778	0.84052	0.84923
MCM4	0.87561	0.765952	0.912936	0.841761	0.849065
ATP6V0E	0.895556	0.922288	0.942398	0.635852	0.849023
POLE3	0.916494	0.855168	0.896383	0.727303	0.848837
GTPBP4	0.956551	0.893321	0.926426	0.618721	0.848754
SUB1	0.995241	0.782504	0.984648	0.632128	0.84863
PPP4C	0.90946	0.854506	0.922536	0.705785	0.848072
SMARCAD1	0.961433	0.853513	0.938426	0.638583	0.847989
CLK1	0.888438	0.713482	0.847472	0.941736	0.847782
ATP6V1A	0.987172	0.772821	0.930315	0.700488	0.847699
IWS1	0.927005	0.763469	0.900604	0.799388	0.847616
SRSF5	0.992303	0.679798	0.984648	0.733262	0.847503
HOPX	0.630307	0.987586	0.853844	0.917653	0.847348
PCBP2	0.698337	0.920715	0.900439	0.867748	0.84681
MFN1	0.952247	0.831995	0.916743	0.685922	0.846727
TTC1	0.95862	0.855582	0.947612	0.624762	0.846644
DAD1	0.896052	0.913598	0.984648	0.592154	0.846613
CSNK2A1	0.941902	0.711992	0.962261	0.769594	0.846437
TRAPPC4	0.865762	0.897459	0.898452	0.723496	0.846292
HCFC1	0.903418	0.777621	0.92775	0.775304	0.846023
NDUFB11	0.793677	0.923032	0.948357	0.71853	0.845899
COPS7A	0.977655	0.796408	0.951006	0.65828	0.845837
COX8A	0.997683	0.785484	0.984648	0.615493	0.845827
CDC5L	0.953571	0.89779	0.923198	0.608458	0.845754
UCHL3	0.975917	0.832906	0.852272	0.72151	0.845651
LIN7C	0.963916	0.714558	0.919556	0.784325	0.845589
GNAI3	0.754614	0.849044	0.855913	0.922453	0.845506
UBE2N	0.857403	0.91757	0.984648	0.622031	0.845413
FUS	0.811222	0.782587	0.924936	0.8627	0.845361
GM14325	0.934702	0.688985	0.942812	0.813043	0.844885
SEC24C	0.913515	0.67806	0.940081	0.846147	0.844451
NIP7	0.786477	0.932384	0.984648	0.671687	0.843799
ANAPC11	0.899363	0.911942	0.962509	0.599023	0.843209
SIX3OS1	0.435984	0.993958	0.946785	0.995117	0.842961
ZFML	0.932881	0.746007	0.924605	0.765373	0.842216
SEC31A	0.891997	0.779525	0.880907	0.814533	0.84174
NEMF	0.91128	0.609617	0.924108	0.921294	0.841575
SFRS18	0.947447	0.628817	0.925267	0.861293	0.840706
NADK	0.894894	0.802781	0.892659	0.772076	0.840602
KHSRP	0.68435	0.957875	0.984648	0.734586	0.840365
FLNB	0.975999	0.569229	0.968054	0.847803	0.840271
MAPK1	0.889018	0.701068	0.965075	0.804933	0.840023
RQCD1	0.862038	0.81445	0.934205	0.749152	0.839961
MCM2	0.91997	0.878341	0.907639	0.653728	0.83992
TOP2A	0.924357	0.802532	0.984648	0.648018	0.839889
NUS1	0.963171	0.673425	0.942729	0.77969	0.839754
LLPH	0.89688	0.835223	0.984648	0.640983	0.839434
ZCCHC17	0.930977	0.827857	0.762724	0.835968	0.839382
BCL11A	0.392287	0.998262	0.969213	0.997683	0.839361
FAM103A1	0.970703	0.83903	0.867169	0.680543	0.839361
SMARCA4	0.899114	0.843665	0.911198	0.703054	0.839258
GHITM	0.955309	0.872879	0.984648	0.544153	0.839247
M6PR	0.987089	0.682777	0.826781	0.8603	0.839237
CANX	0.992386	0.797484	0.952661	0.613341	0.838968
RPA3	0.96971	0.769263	0.837623	0.778863	0.838865
YWHAH	0.937102	0.786311	0.855251	0.776628	0.838823
UBE3A	0.958868	0.644294	0.861293	0.890756	0.838802
RSRC2	0.974344	0.719523	0.908218	0.753124	0.838802
GM6531	0.55036	0.96193	0.927501	0.914094	0.838471
ADAM28	0.408508	0.996855	0.95564	0.991558	0.83814
SMEK2	0.790367	0.839361	0.867252	0.854424	0.837851
TRRAP	0.835637	0.750559	0.940991	0.822974	0.83754
MIR3077	0.992717	0.926591	0.505752	0.923943	0.837251
POLDIP3	0.971944	0.706778	0.959033	0.710833	0.837147
DHX36	0.882314	0.67086	0.889597	0.905818	0.837147
SKP1A	0.991889	0.744434	0.984648	0.626831	0.836951
TMOD1	0.493752	0.988827	0.874369	0.990731	0.83692
SSRP1	0.989076	0.737648	0.927832	0.692874	0.836858
NOP58	0.82314	0.953571	0.984648	0.583961	0.83633
GNA13	0.939998	0.659853	0.871141	0.873707	0.836175
CNOT2	0.908797	0.790201	0.867417	0.77787	0.836071
ANKFY1	0.735248	0.699578	0.940247	0.968468	0.835885
BDP1	0.926508	0.692295	0.934702	0.789705	0.835802
ATP6V1B2	0.933791	0.640156	0.910867	0.858148	0.83574
ZNRD1	0.768932	0.921543	0.893569	0.758586	0.835658
NCL	0.99371	0.757262	0.984648	0.606886	0.835627
MED21	0.90408	0.815609	0.802119	0.820492	0.835575
PSMD4	0.978317	0.817016	0.945874	0.600844	0.835513
SSNA1	0.957875	0.841513	0.847885	0.693702	0.835244
NUP155	0.856162	0.768601	0.929239	0.786891	0.835223
DDX47	0.844161	0.922536	0.950923	0.62319	0.835202
GM13253	0.77158	0.939502	0.951833	0.676984	0.834975
D15ERTD621E	0.876272	0.845403	0.834064	0.78416	0.834975
RTN4	0.829181	0.861624	0.984648	0.664322	0.834944
EIF3C	0.913598	0.932467	0.984648	0.508814	0.834882
CCDC55	0.95953	0.646363	0.909791	0.823637	0.83483
EIF2B1	0.980717	0.801126	0.921046	0.635438	0.834582
BAG6	0.919391	0.677564	0.933212	0.807746	0.834478
PBRM1	0.66548	0.830175	0.947116	0.894728	0.834375
MYST4	0.898204	0.791525	0.91368	0.734089	0.834375
C1D	0.89597	0.877762	0.885873	0.676901	0.834126
SEH1L	0.899611	0.809402	0.865017	0.762145	0.834044
DHX9	0.920301	0.608789	0.90317	0.90317	0.833857
POLR2J	0.991227	0.836878	0.88488	0.622362	0.833837
SUPT16H	0.951916	0.643052	0.901432	0.838865	0.833816
CCNB2	0.83423	0.854258	0.984648	0.661094	0.833557
ERGIC2	0.951502	0.641728	0.794587	0.946123	0.833485
SRP9	0.890011	0.899942	0.903004	0.640735	0.833423
CEBPZ	0.937516	0.693619	0.965158	0.73682	0.833278
X1810062O18RIK	0.57345	0.986675	0.787387	0.984689	0.833051
TUBA8	0.444426	0.992386	0.903832	0.99131	0.832988
APPL1	0.826781	0.647439	0.903253	0.953737	0.832802
ENY2	0.960523	0.821154	0.917322	0.631548	0.832637
GLUL	0.809071	0.903915	0.953488	0.662998	0.832368
POLR1D	0.751055	0.953488	0.94215	0.682364	0.832264
PHEX	0.37259	0.996441	0.968551	0.991062	0.832161
NCAPD3	0.936191	0.60341	0.878673	0.90946	0.831933
X0610009D07RIK	0.896797	0.929653	0.948192	0.552015	0.831664
ELOF1	0.951999	0.857651	0.92237	0.593478	0.831375
BUD31	0.970123	0.839775	0.824133	0.690805	0.831209
D6WSU116E	0.902921	0.844078	0.851444	0.725151	0.830899
X2410018M08RIK	0.799553	0.963089	0.824547	0.734834	0.830506
AP3B1	0.837127	0.80336	0.938178	0.742614	0.830319
ADIPOR1	0.910618	0.716047	0.916246	0.776877	0.829947
RPP14	0.794505	0.821485	0.801953	0.901349	0.829823
MED1	0.950426	0.800463	0.863858	0.70413	0.829719
UBE3C	0.933543	0.773483	0.827609	0.783249	0.829471
X2610507B11RIK	0.939088	0.717703	0.886535	0.773152	0.829119
EIF1AD	0.774808	0.891252	0.932302	0.716544	0.828726
DRG1	0.843251	0.909625	0.984648	0.57734	0.828716
RBM28	0.948357	0.668377	0.965737	0.731358	0.828457
EIF4A2	0.987751	0.760573	0.984648	0.580319	0.828323
TOPBP1	0.96433	0.622114	0.873376	0.85343	0.828313
SNRPA	0.711827	0.85881	0.956551	0.78598	0.828292
CHERP	0.917239	0.809567	0.868741	0.717454	0.82825
TXN2	0.869569	0.872796	0.947861	0.622196	0.828106
THOC1	0.933377	0.709675	0.907391	0.760242	0.827671
ABCF2	0.926674	0.852686	0.951668	0.57883	0.827464
RPS6KB1	0.779194	0.814367	0.85881	0.857486	0.827464
RPL7L1	0.824299	0.935943	0.984648	0.564512	0.82735
MTDH	0.905984	0.661591	0.925019	0.815526	0.82703
MEA1	0.906066	0.779608	0.898121	0.722999	0.826699
AKR1A4	0.986013	0.77398	0.984648	0.561781	0.826606
X2400003C14RIK	0.726641	0.929736	0.926095	0.723579	0.826512
SDF4	0.875528	0.791774	0.963751	0.674005	0.826264
CDK7	0.946371	0.752462	0.967475	0.6385	0.826202
ANP32E	0.936853	0.774311	0.893238	0.700406	0.826202
PPP1CA	0.785153	0.940909	0.984648	0.593644	0.826088
EIF3A	0.864603	0.950178	0.984648	0.5036	0.825757
NGDN	0.951668	0.796822	0.984648	0.568981	0.82553
MFSD6L	0.398577	0.992552	0.91186	0.997352	0.825085
VCP	0.8651	0.918067	0.950343	0.566581	0.825023
DNAJA2	0.97633	0.798808	0.955806	0.568816	0.82494
CDC42	0.99222	0.756021	0.984648	0.566333	0.824806
CAPZA2	0.983282	0.635355	0.984648	0.69453	0.824454
GRLF1	0.879004	0.715385	0.870893	0.832161	0.824361
ZC3H15	0.923363	0.843003	0.952081	0.578002	0.824112
MACF1	0.963585	0.62559	0.984648	0.722585	0.824102
RPLP0	0.946867	0.933874	0.984648	0.429364	0.823688
RSL24D1	0.889266	0.874369	0.984648	0.545808	0.823523
VRK1	0.8891	0.837292	0.91666	0.650997	0.823512
ANAPC16	0.956054	0.865679	0.830009	0.641811	0.823388
BZW1	0.701481	0.970785	0.984648	0.635024	0.822985
TMEM97	0.928164	0.80725	0.919474	0.636597	0.822871
TIAL1	0.718447	0.871721	0.893073	0.807498	0.822685
TAX1BP1	0.930646	0.842589	0.958454	0.558719	0.822602
IFT20	0.904411	0.711495	0.900356	0.772739	0.82225
PNN	0.972027	0.685426	0.96284	0.667384	0.821919
PHACTR1	0.366134	0.991558	0.961185	0.968634	0.821878
BC024386	0.411322	0.988413	0.899859	0.987586	0.821795
SAMD4B	0.829678	0.764794	0.83812	0.854506	0.821774
UBE2B	0.91608	0.838782	0.854589	0.677232	0.821671
HDGF	0.88099	0.881238	0.984648	0.538277	0.821288
OST4	0.701564	0.928826	0.943888	0.71042	0.821174
SCN1A	0.307705	0.998841	0.984648	0.993462	0.821164
FAM63A	0.905404	0.833154	0.984648	0.561284	0.821123
NSMCE2	0.981213	0.727386	0.895804	0.679219	0.820905
HNRNPL	0.637756	0.939667	0.984648	0.721096	0.820792
HNRNPK	0.997683	0.716213	0.984648	0.583382	0.820481
PPA1	0.919474	0.816105	0.822643	0.723413	0.820409
RBM26	0.883804	0.734834	0.924025	0.738807	0.820367
UBC	0.986841	0.546801	0.984648	0.762476	0.820192
MRPL51	0.93495	0.855913	0.956385	0.532815	0.820016
LUC7L3	0.913184	0.836547	0.936771	0.593396	0.819974
TPP2	0.90077	0.671108	0.907225	0.799967	0.819767
E430025E21RIK	0.852106	0.604734	0.894645	0.927253	0.819685
GMNN	0.975586	0.910949	0.915253	0.47513	0.819229
BPTF	0.960358	0.732186	0.967723	0.616238	0.819126
SRSF6	0.923529	0.800215	0.960606	0.591244	0.818898
SNRPA1	0.904494	0.828271	0.851527	0.690226	0.818629
ZFP467	0.363072	0.996193	0.949599	0.963999	0.818216
RBPJ	0.901763	0.647935	0.963585	0.75958	0.818216
TACC3	0.904742	0.78416	0.886204	0.696847	0.817988
YTHDF2	0.98651	0.652404	0.984648	0.64719	0.817688
NARS	0.920053	0.849458	0.92295	0.577754	0.817554
EHMT1	0.921625	0.606555	0.933709	0.807333	0.817305
UBFD1	0.906811	0.849541	0.902011	0.6097	0.817016
PICALM	0.760904	0.799305	0.850865	0.856906	0.816995
POLR2E	0.909046	0.929488	0.984648	0.444674	0.816964
NCOA3	0.878259	0.937184	0.961433	0.490772	0.816912
FAM32A	0.849127	0.848051	0.958785	0.611024	0.816747
CHMP5	0.977075	0.74791	0.954564	0.587023	0.816643
VPRBP	0.873293	0.818919	0.929405	0.643383	0.81625
ESF1	0.727386	0.874452	0.87561	0.787222	0.816167
AFF4	0.778449	0.648183	0.92866	0.908466	0.81594
UBE2I	0.763718	0.956633	0.984648	0.558553	0.815888
ELAVL1	0.881404	0.768766	0.89299	0.719689	0.815712
SETD3	0.84052	0.81536	0.785484	0.82074	0.815526
RNF44	0.796408	0.812133	0.869817	0.783663	0.815505
SRSF2	0.997683	0.625093	0.94935	0.688985	0.815278
SERF2	0.520483	0.965571	0.950261	0.822892	0.814802
STK24	0.883886	0.799884	0.914922	0.660018	0.814678
METAP2	0.977158	0.814533	0.984648	0.48051	0.814212
RCC2	0.959778	0.623438	0.962344	0.710585	0.814036
PAICS	0.769842	0.948026	0.984648	0.552429	0.813736
SEC61A1	0.975254	0.55036	0.911529	0.817595	0.813685
PSMD2	0.990896	0.724406	0.984648	0.553008	0.81324
DDX17	0.848961	0.81594	0.827278	0.759993	0.813043
NIPBL	0.941405	0.684515	0.929819	0.695274	0.812753
RSF1	0.919225	0.554167	0.846561	0.930315	0.812567
ARPC2	0.992552	0.692792	0.984648	0.579409	0.81235
TNFSF10	0.289994	0.994869	0.967806	0.996027	0.812174
SEC24A	0.978151	0.619052	0.801374	0.849706	0.812071
NOC4L	0.854672	0.837127	0.843168	0.712654	0.811905
RABEP1	0.791608	0.813705	0.848796	0.792932	0.81176
CYFIP1	0.8723	0.703385	0.836051	0.834561	0.811574
U2AF1	0.659025	0.867003	0.844658	0.875528	0.811553
CIAPIN1	0.825126	0.824133	0.858975	0.737069	0.811326
BRD8	0.985931	0.595299	0.984648	0.678639	0.811129
ANAPC10	0.893321	0.91608	0.885624	0.549367	0.811098
SREK1	0.869155	0.727717	0.853017	0.793429	0.810829
TRNT1	0.922122	0.717785	0.748821	0.853513	0.81056
LUC7L2	0.827361	0.641149	0.984648	0.789042	0.81055
NOP56	0.87139	0.913846	0.984648	0.471654	0.810384
CLASP2	0.970289	0.466358	0.897708	0.90706	0.810353
XPO6	0.686584	0.752048	0.905322	0.897045	0.81025
SYF2	0.94753	0.852189	0.898287	0.542912	0.810229
STRAP	0.97062	0.68526	0.957957	0.627079	0.810229
XPO1	0.900439	0.821319	0.984648	0.53447	0.810219
CAND2	0.581478	0.969627	0.90557	0.784077	0.810188
GM5176	0.520401	0.972523	0.82463	0.920632	0.809546
ANLN	0.882397	0.791194	0.867334	0.696516	0.80936
MCRS1	0.865348	0.798643	0.830257	0.742862	0.809277
MPEG1	0.284615	0.996359	0.966565	0.988165	0.808926
UTP20	0.816023	0.756104	0.882314	0.781097	0.808884
DNAJC7	0.923694	0.810726	0.927584	0.572126	0.808533
PPP1CB	0.94306	0.731855	0.961847	0.59712	0.808471
SUPT5H	0.966234	0.682281	0.930812	0.652487	0.807953
BCAP31	0.916743	0.797153	0.861458	0.656211	0.807891
VPS4B	0.867748	0.657701	0.783249	0.920963	0.807415
FAM96B	0.94844	0.741207	0.851361	0.688488	0.807374
AIMP2	0.803526	0.923529	0.845072	0.656873	0.80725
X2410001C21RIK	0.910287	0.811222	0.862617	0.644128	0.807064
PRKAB1	0.878176	0.754035	0.957875	0.638087	0.807043
ECD	0.778201	0.841678	0.89779	0.710089	0.80694
GTF2E2	0.852355	0.696681	0.748903	0.928412	0.806588
SPAG7	0.907804	0.859555	0.889266	0.568485	0.806277
SOD2	0.92237	0.858975	0.984648	0.458661	0.806164
ATP6V1C1	0.957709	0.65439	0.956633	0.655218	0.805988
MRPS23	0.846892	0.718034	0.73202	0.92626	0.805802
MFAP1B	0.969875	0.798146	0.73591	0.719109	0.80576
POLR2D	0.933957	0.781925	0.849541	0.657535	0.805739
MRPL32	0.92386	0.780518	0.81834	0.70024	0.805739
KCMF1	0.938674	0.83812	0.959613	0.486551	0.805739
BUB3	0.900356	0.847968	0.924853	0.549615	0.805698
TXNL1	0.850699	0.835885	0.931308	0.604651	0.805636
RNASEK	0.971282	0.766531	0.949516	0.535049	0.805595
RNF167	0.933129	0.749897	0.899694	0.63908	0.80545
LSM2	0.877845	0.759662	0.844244	0.739386	0.805284
MAD2L1	0.905322	0.818836	0.984648	0.511711	0.805129
DDX52	0.956882	0.717951	0.871969	0.672515	0.804829
TMEM39A	0.753207	0.702971	0.882728	0.88041	0.804829
SGOL1	0.701399	0.8627	0.81776	0.836133	0.804498
CDCA3	0.930564	0.911694	0.900273	0.474551	0.80427
RPS2	0.96193	0.93404	0.944964	0.3759	0.804208
GM11696	0.290242	0.994786	0.938509	0.992634	0.804043
SBNO1	0.975089	0.534553	0.966399	0.740131	0.804043
TMED2	0.972192	0.584209	0.843003	0.816436	0.80396
NUP37	0.822395	0.777539	0.902921	0.712571	0.803857
HNRNPAB	0.753704	0.875859	0.946454	0.639328	0.803836
SSR3	0.983117	0.630638	0.959116	0.641563	0.803608
PTRH2	0.940412	0.832161	0.75718	0.684433	0.803546
EEF2	0.888852	0.92535	0.984648	0.415046	0.803474
GLRP1	0.295043	0.9952	0.923032	0.999421	0.803174
UBR4	0.847141	0.809733	0.968137	0.587271	0.80307
2002-09-01	0.983365	0.628238	0.984648	0.615741	0.802998
TAF1	0.937433	0.666805	0.857651	0.7494	0.802822
TOMM22	0.834313	0.941902	0.984648	0.450137	0.80275
TUBB2C	0.930315	0.878176	0.941488	0.459406	0.802346
UBXN2A	0.946785	0.618969	0.850948	0.792518	0.802305
CCR9	0.262352	0.995696	0.963916	0.985931	0.801974
RAP1B	0.826368	0.82794	0.909542	0.643963	0.801953
OGDH	0.968716	0.539187	0.984648	0.715137	0.801922
CFDP1	0.618969	0.945212	0.984648	0.658529	0.801839
ACTL6A	0.938922	0.653728	0.865265	0.749317	0.801808
STRBP	0.842506	0.792684	0.903087	0.668956	0.801808
SLC25A17	0.82554	0.757428	0.750641	0.873045	0.801663
RFK	0.951171	0.706282	0.96044	0.588678	0.801643
UCKL1OS	0.304643	0.994124	0.91757	0.990069	0.801601
MRPL34	0.792849	0.865514	0.879252	0.66846	0.801519
MRFAP1	0.766531	0.895225	0.953654	0.590251	0.801415
TRAF7	0.915749	0.668543	0.78416	0.836795	0.801312
KRR1	0.889845	0.826202	0.8819	0.607051	0.80125
TLK1	0.644625	0.750972	0.826864	0.982041	0.801126
CCT8	0.7662	0.933957	0.984648	0.519573	0.801095
RBM22	0.805015	0.855003	0.931805	0.612513	0.801084
LMAN2	0.96102	0.628404	0.920881	0.693785	0.801022
TOP1	0.964992	0.722254	0.984648	0.530663	0.800639
X2400001E08RIK	0.981379	0.647356	0.924191	0.64868	0.800401
DLD	0.857072	0.715634	0.88579	0.743027	0.800381
MRPL45	0.964744	0.664736	0.887776	0.684184	0.80036
MED10	0.967806	0.827195	0.889514	0.516842	0.800339
NUDT4	0.917736	0.795084	0.984648	0.503848	0.800329
NVL	0.922867	0.740048	0.851196	0.686998	0.800277
EIF4A3	0.699247	0.954978	0.984648	0.561947	0.800205
RBFOX3	0.25209	0.998014	0.956799	0.993545	0.800112
EIF3F	0.762973	0.935281	0.926674	0.575437	0.800091
MRP63	0.813043	0.796243	0.939088	0.651825	0.80005
RANBP2	0.947861	0.603493	0.902756	0.745924	0.800008
KDM6B	0.917487	0.795498	0.953902	0.532235	0.799781
FMR1	0.879748	0.533642	0.850286	0.935198	0.799719
DCTN4	0.979558	0.523132	0.857568	0.838285	0.799636
RAB5C	0.72482	0.775801	0.830588	0.866672	0.79947
LDLRAD2	0.296532	0.993379	0.90797	0.999338	0.799305
NUBP2	0.733013	0.914922	0.984648	0.564098	0.79917
SETX	0.94513	0.682695	0.911446	0.657204	0.799119
ACLY	0.915998	0.699743	0.830175	0.749814	0.798932
PPIH	0.964496	0.843251	0.828933	0.55905	0.798932
RAB11A	0.990814	0.494662	0.962592	0.746586	0.798663
NFYC	0.908466	0.796988	0.875445	0.613672	0.798643
PRKRIP1	0.881569	0.755773	0.872879	0.683936	0.798539
BAZ2A	0.870976	0.893983	0.963171	0.46462	0.798188
MRPL48	0.912522	0.739965	0.873293	0.66697	0.798188
LONP1	0.882893	0.783001	0.935364	0.590996	0.798063
SP1	0.774394	0.79376	0.85103	0.771994	0.797794
TRIP12	0.98022	0.762973	0.984648	0.462964	0.797701
RNF111	0.892328	0.79947	0.863527	0.635355	0.79767
KIF11	0.906149	0.730862	0.904163	0.649342	0.797629
SF3A3	0.947943	0.664487	0.955971	0.6217	0.797525
KDM5A	0.848713	0.794505	0.880493	0.665398	0.797277
TNKS2	0.880907	0.710668	0.923281	0.674253	0.797277
MLL3	0.980799	0.736489	0.967061	0.504759	0.797277
GOLGB1	0.954316	0.606886	0.896963	0.730365	0.797132
SNAP23	0.918812	0.659191	0.890756	0.719523	0.79707
ITFG3	0.914425	0.698254	0.869486	0.706116	0.79707
CDK16	0.956964	0.708268	0.893652	0.6289	0.796946
SRP19	0.893487	0.903253	0.921708	0.467847	0.796574
WBP4	0.80965	0.774725	0.79525	0.806339	0.796491
DAZAP2	0.935033	0.631714	0.925184	0.693454	0.796346
ADAM10	0.931308	0.688322	0.803857	0.761152	0.79616
TIMM44	0.76678	0.815029	0.95862	0.643135	0.795891
HTATSF1	0.721261	0.767359	0.777621	0.916991	0.795808
NUP160	0.872052	0.637507	0.928908	0.744352	0.795705
CDCA8	0.940578	0.910535	0.868245	0.461971	0.795332
GM5860	0.316312	0.992303	0.8747	0.997848	0.795291
RAP1A	0.886866	0.737813	0.743938	0.81114	0.794939
HIGD2A	0.897873	0.810478	0.761318	0.709923	0.794898
PSMD7	0.800215	0.94935	0.984648	0.44484	0.794763
NUP153	0.920632	0.749566	0.888604	0.62021	0.794753
SLC7A14	0.231151	0.993627	0.968882	0.98502	0.79467
RABIF	0.862617	0.78267	0.780766	0.752462	0.794629
RRP1B	0.875197	0.717289	0.904825	0.680874	0.794546
CKAP5	0.848879	0.719854	0.928412	0.680708	0.794463
GM6222	0.591658	0.946536	0.832657	0.806091	0.794236
MCL1	0.841513	0.85161	0.911115	0.572623	0.794215
CNBP	0.994621	0.669205	0.984648	0.52818	0.794163
PPP1R2	0.793263	0.632045	0.80965	0.941571	0.794132
PRPF31	0.856327	0.697923	0.848217	0.77398	0.794112
MRPL41	0.904825	0.809981	0.826699	0.634197	0.793925
SF3B5	0.912108	0.934784	0.984648	0.343954	0.793874
CALM1	0.997683	0.695523	0.984648	0.496979	0.793708
PABPC1	0.903915	0.918315	0.984648	0.367789	0.793667
NOL12	0.89779	0.845072	0.77787	0.653894	0.793656
FCF1	0.886618	0.851941	0.984648	0.451212	0.793605
CGGBP1	0.750145	0.661094	0.849623	0.913432	0.793574
CTNNA1	0.997683	0.659025	0.957295	0.559464	0.793367
MOBKL3	0.875114	0.811057	0.788298	0.698585	0.793263
UBR3	0.963668	0.556153	0.904742	0.745427	0.792498
GMPS	0.70173	0.871224	0.914756	0.68195	0.792415
TRAPPC8	0.737317	0.816767	0.832244	0.781842	0.792043
X1600012F09RIK	0.803939	0.807912	0.745179	0.810974	0.792001
HIST1H2BE	0.329554	0.987007	0.874452	0.976661	0.791918
X4930455C21RIK	0.755276	0.755524	0.912853	0.743772	0.791856
GAPVD1	0.793843	0.823057	0.824299	0.725648	0.791711
ZFP148	0.748572	0.876355	0.896301	0.645452	0.79167
LSM6	0.871555	0.770587	0.897956	0.625755	0.791463
GFM1	0.801043	0.740545	0.830423	0.793843	0.791463
WNK1	0.966151	0.712158	0.984648	0.501945	0.791225
RBMS2	0.782091	0.66548	0.797153	0.919887	0.791153
TPX2	0.921212	0.892163	0.908466	0.44186	0.790925
AP3S2	0.707275	0.830671	0.772573	0.853017	0.790884
HNRNPA3	0.792518	0.883473	0.864438	0.62261	0.79076
2006-03-01	0.809153	0.646528	0.779525	0.926839	0.790511
TRIAP1	0.954564	0.654556	0.763056	0.788629	0.790201
ARL8B	0.985269	0.644707	0.958951	0.570554	0.78987
DDX6	0.87619	0.660763	0.82943	0.792849	0.789808
GNL3	0.852437	0.902508	0.984648	0.417032	0.789156
ZFYVE26	0.7422	0.809898	0.863031	0.741124	0.789063
PNP	0.954895	0.70355	0.864603	0.633038	0.789022
NFU1	0.985682	0.570471	0.872465	0.72722	0.78896
SLMAP	0.909542	0.640321	0.902673	0.701564	0.788525
SNRNP40	0.883555	0.716958	0.807912	0.744269	0.788173
X2810004N23RIK	0.89059	0.833733	0.905735	0.522387	0.788111
DDX42	0.850782	0.698668	0.849044	0.753869	0.788091
TAF9	0.993627	0.632873	0.942233	0.583216	0.787987
TIPRL	0.809236	0.69006	0.86452	0.788049	0.787967
PSMD11	0.643963	0.937516	0.944385	0.625921	0.787946
SNRNP27	0.900935	0.6217	0.881652	0.747496	0.787946
KDM1A	0.800132	0.763056	0.917074	0.669618	0.78747
EIF3E	0.772242	0.93346	0.984648	0.45924	0.787398
DNAJB1	0.806505	0.85492	0.886369	0.601506	0.787325
SNHG1	0.858644	0.853182	0.876272	0.560871	0.787242
NPM1	0.997683	0.700074	0.984648	0.466109	0.787129
TRA2A	0.867252	0.745676	0.930233	0.60523	0.787098
SRPRB	0.92717	0.598279	0.782835	0.838533	0.786704
2007-09-01	0.984938	0.619962	0.929736	0.611686	0.78658
EIF2S2	0.994786	0.688157	0.984648	0.478358	0.786487
FAM168B	0.702475	0.749152	0.817264	0.876355	0.786311
WDR38	0.825623	0.964082	0.720765	0.634114	0.786146
FANCM	0.885128	0.654225	0.942895	0.659935	0.785546
RRM2	0.845568	0.8891	0.984648	0.42266	0.785494
MRPS7	0.838865	0.825374	0.905487	0.572209	0.785484
PRPF6	0.720185	0.75809	0.774808	0.887693	0.785194
NUP188	0.811719	0.72391	0.783829	0.820823	0.78507
NUP85	0.651908	0.890673	0.928246	0.669287	0.785029
SUMO3	0.891831	0.797319	0.8651	0.585037	0.784822
BRD3	0.826202	0.849292	0.965323	0.498386	0.784801
NSA2	0.633535	0.85252	0.950509	0.699992	0.784139
POLR3K	0.965985	0.661756	0.849127	0.659439	0.784077
ATXN2	0.663991	0.851361	0.831002	0.78987	0.784056
EBNA1BP2	0.815278	0.877431	0.952909	0.489862	0.78387
UBE2Z	0.870148	0.789953	0.765125	0.710171	0.783849
ARCN1	0.8819	0.611189	0.854837	0.786973	0.783725
SUZ12	0.96582	0.796325	0.984648	0.387735	0.783632
TXLNA	0.842672	0.740462	0.906149	0.645121	0.783601
TOX4	0.767938	0.792187	0.859803	0.713565	0.783373
HMGXB4	0.911611	0.786063	0.878341	0.557477	0.783373
SMN1	0.72813	0.920218	0.922867	0.562029	0.783311
MORC3	0.885293	0.675246	0.837954	0.734503	0.783249
LPGAT1	0.917901	0.498221	0.836216	0.879748	0.783022
NUFIP2	0.979227	0.694116	0.902177	0.556071	0.782897
CALR	0.987338	0.583795	0.984648	0.575271	0.782763
BUB1	0.70504	0.777704	0.841761	0.806008	0.782628
RBM6	0.929488	0.774477	0.915749	0.509311	0.782256
TMBIM6	0.997683	0.687991	0.923446	0.519656	0.782194
TAOK1	0.953819	0.744848	0.984648	0.445088	0.782101
RAB1	0.892245	0.900273	0.952578	0.3831	0.782049
RBM11	0.184309	0.997765	0.946123	0.999834	0.782008
BC031181	0.905487	0.811636	0.920053	0.490276	0.781863
X6820431F20RIK.1	0.888356	0.747331	0.756848	0.734337	0.781718
FAM98B	0.900852	0.69304	0.783746	0.748738	0.781594
MCM5	0.898866	0.726972	0.932881	0.567657	0.781594
X2410017P09RIK	0.674832	0.877348	0.835223	0.738476	0.78147
PSMD6	0.81983	0.891914	0.946867	0.467185	0.781449
EAPP	0.932798	0.606058	0.839444	0.747	0.781325
MAGOH	0.988248	0.785318	0.880659	0.470661	0.781222
SNX4	0.775883	0.785153	0.801539	0.761731	0.781077
SNRPF	0.608293	0.864272	0.85641	0.79525	0.781056
STK38	0.959364	0.458495	0.902259	0.803277	0.780849
UBE2K	0.959613	0.699826	0.965571	0.498055	0.780766
GOSR2	0.735579	0.836713	0.715385	0.835223	0.780725
PPP6R3	0.845816	0.735744	0.964165	0.575933	0.780415
ARF6	0.957957	0.575685	0.93975	0.645038	0.779608
LTN1	0.575106	0.797981	0.892825	0.852106	0.779504
MAEA	0.815443	0.660515	0.849292	0.792105	0.779339
TIMM17B	0.80576	0.886204	0.910701	0.514276	0.779235
EIF5A	0.997683	0.808491	0.897128	0.412232	0.778884
ARHGDIA	0.876686	0.761069	0.905984	0.571464	0.778801
RPS7	0.957213	0.864189	0.952992	0.340313	0.778677
LAMP3	0.654722	0.933377	0.848382	0.678143	0.778656
EXO1	0.824216	0.780766	0.798229	0.710916	0.778532
GM5766	0.52338	0.977324	0.817512	0.795829	0.778511
CSTF1	0.847472	0.660929	0.833816	0.771249	0.778366
NDUFAF2	0.983944	0.685674	0.7614	0.681205	0.778056
UBL3	0.798146	0.611769	0.861872	0.840437	0.778056
FAM114A2	0.893983	0.588761	0.841016	0.787718	0.77787
RPA2	0.719358	0.907804	0.898783	0.585533	0.77787
PTPN2	0.88968	0.85401	0.901349	0.466358	0.777849
PCNT	0.803029	0.82943	0.833733	0.645204	0.777849
EIF3J	0.863693	0.771745	0.89059	0.585202	0.777808
ACIN1	0.952081	0.645535	0.930729	0.582637	0.777746
PTDSS1	0.889431	0.657866	0.858231	0.705371	0.777725
GRSF1	0.891666	0.721261	0.834892	0.662667	0.777621
NOP10	0.673922	0.952247	0.984648	0.499545	0.77759
SNHG3	0.962758	0.804519	0.741869	0.600596	0.777435
SRP54A	0.959944	0.754531	0.512373	0.882728	0.777394
NUDT21	0.759662	0.89688	0.801291	0.651163	0.777249
SOD1	0.95713	0.703468	0.984648	0.462551	0.776949
NASP	0.976579	0.833982	0.984648	0.312422	0.776908
MAN1A2	0.869652	0.627659	0.878921	0.730944	0.776794
PRPF38B	0.722834	0.828519	0.888438	0.667218	0.776752
UBE2V2	0.879335	0.721923	0.895225	0.60912	0.776401
X0610010K14RIK	0.927667	0.728296	0.856327	0.593147	0.776359
SMC6	0.991558	0.596623	0.984648	0.532153	0.776246
JAGN1	0.792436	0.857155	0.686502	0.768849	0.776235
PPP2R2A	0.91186	0.790449	0.878755	0.523545	0.776152
COX4NB	0.78118	0.79227	0.799305	0.731855	0.776152
YIPF4	0.975834	0.705785	0.855003	0.565836	0.775614
ESYT2	0.879086	0.662087	0.780104	0.780932	0.775552
MYCBP	0.990565	0.465944	0.960192	0.685509	0.775552
MON2	0.819416	0.749731	0.815691	0.717289	0.775532
GM10767	0.712571	0.893901	0.773318	0.722337	0.775532
HMBS	0.710916	0.791277	0.739634	0.859803	0.775408
DPM1	0.851775	0.831002	0.960109	0.458413	0.775325
TNFAIP1	0.771663	0.766697	0.814781	0.748076	0.775304
NOP16	0.932384	0.852106	0.767359	0.548788	0.775159
LRRC58	0.90168	0.837623	0.984648	0.376479	0.775108
VAMP8	0.939005	0.662915	0.984648	0.513449	0.775004
SNX3	0.933046	0.738889	0.922453	0.505586	0.774994
SKI	0.857486	0.70744	0.854341	0.679881	0.774787
HIPK3	0.736241	0.723579	0.924522	0.713896	0.774559
SNRNP200	0.834561	0.804436	0.966151	0.492758	0.774477
ZC3H11A	0.974758	0.596789	0.934867	0.591327	0.774435
PES1	0.930481	0.554333	0.892328	0.719772	0.774228
SENP2	0.855748	0.642225	0.880245	0.718613	0.774208
PSMD5	0.890756	0.582471	0.778284	0.84532	0.774208
TNPO3	0.823885	0.759414	0.93346	0.579575	0.774083
FAM192A	0.915087	0.700323	0.764628	0.714806	0.773711
ZC3H13	0.938757	0.521973	0.904577	0.729455	0.77369
SRSF1	0.967227	0.561202	0.984648	0.580568	0.773411
ZMIZ1	0.651577	0.866755	0.93826	0.636845	0.773359
ELP2	0.687412	0.687743	0.857072	0.860217	0.773111
MCM6	0.955475	0.69635	0.881735	0.558884	0.773111
ARMC1	0.884217	0.650583	0.849789	0.706944	0.772883
ARF1	0.997683	0.518	0.984648	0.590002	0.772583
PRRC2A	0.432426	0.791608	0.936688	0.929157	0.77247
ARID1A	0.942729	0.728461	0.984648	0.433833	0.772418
PRPF4B	0.942398	0.537449	0.927336	0.682446	0.772408
SS18	0.579575	0.822643	0.797815	0.889266	0.772325
CSE1L	0.967723	0.600596	0.91128	0.608706	0.772076
UBAC1	0.861624	0.669701	0.787553	0.76918	0.772014
ZFP91	0.938178	0.617231	0.866341	0.666225	0.771994
ASNSD1	0.67715	0.712737	0.823471	0.874203	0.77189
VTI1B	0.895473	0.677812	0.824795	0.689316	0.771849
SMG7	0.967309	0.81205	0.931971	0.375735	0.771766
TIMM9	0.840934	0.79525	0.73442	0.716461	0.771766
BAZ1A	0.936109	0.659356	0.962758	0.528677	0.771725
XIAP	0.656791	0.657039	0.88041	0.892576	0.771704
PSMB2	0.997683	0.640569	0.984648	0.463792	0.771673
YME1L1	0.719275	0.92717	0.984648	0.455433	0.771632
MAK16	0.820492	0.789373	0.798477	0.67806	0.771601
GM12166	0.935695	0.725813	0.600844	0.823719	0.771518
R3HDM1	0.872714	0.741869	0.887031	0.584375	0.771497
MRPL9	0.74071	0.722751	0.868327	0.753786	0.771394
RBM5	0.746338	0.826616	0.821899	0.690391	0.771311
INO80D	0.787636	0.813374	0.92477	0.558305	0.771021
EIF2S1	0.723992	0.965323	0.949185	0.445585	0.771021
SRP54C	0.871886	0.636514	0.687495	0.888024	0.77098
GLYR1	0.774311	0.781511	0.84234	0.685674	0.770959
TAPBPL	0.27278	0.988	0.935943	0.885873	0.770649
AKP3	0.201771	0.991227	0.893487	0.995779	0.770566
LRRC8A	0.906646	0.759828	0.723496	0.691302	0.770318
TAF11	0.813209	0.802284	0.769594	0.695523	0.770152
KIF4B	0.16246	0.992717	0.936936	0.987834	0.769987
RAB2A	0.856741	0.811305	0.804353	0.606306	0.769676
ABCF3	0.877928	0.599106	0.821733	0.779939	0.769676
KIF20B	0.932302	0.788794	0.918067	0.43946	0.769656
RAD54L2	0.642721	0.846479	0.869155	0.720185	0.769635
THRAP3	0.981544	0.493669	0.917984	0.685095	0.769573
SRP72	0.908384	0.577754	0.916577	0.675494	0.769552
INTS3	0.8795	0.714227	0.806339	0.677646	0.769428
UPF2	0.664984	0.689564	0.843251	0.879914	0.769428
NAA16	0.771414	0.789208	0.848465	0.668543	0.769407
CHD1	0.948026	0.593975	0.901266	0.632293	0.76889
ZNHIT6	0.930067	0.655963	0.807415	0.681453	0.768725
MTF2	0.874452	0.923198	0.984648	0.292146	0.768611
CCDC90B	0.716709	0.774145	0.694861	0.888356	0.768518
GM8580	0.433833	0.95804	0.815526	0.865017	0.768104
AQR	0.756021	0.703799	0.862203	0.750062	0.768021
TNRC6A	0.571878	0.732682	0.881817	0.884714	0.767773
AZIN1	0.971199	0.80965	0.882562	0.407018	0.767607
GTF2H3	0.694447	0.776959	0.915915	0.683026	0.767587
D630003M21RIK	0.102127	0.999255	0.96913	0.999669	0.767545
PSMD8	0.854837	0.873459	0.949019	0.392369	0.767421
BRMS1	0.85103	0.776463	0.739965	0.701812	0.767318
MRPS17	0.907308	0.684764	0.860382	0.616734	0.767297
COPS8	0.903087	0.574361	0.843582	0.747828	0.767214
GAS5	0.918067	0.827609	0.984648	0.33783	0.767038
D19WSU162E	0.597368	0.783663	0.838451	0.848548	0.767007
FKBP4	0.88819	0.907887	0.948109	0.323099	0.766821
RPL41	0.961102	0.881404	0.984648	0.239593	0.766687
UPF1	0.777208	0.774559	0.873541	0.641149	0.766614
PITPNA	0.936026	0.736572	0.870231	0.523049	0.766469
DNAJA3	0.654225	0.754366	0.799884	0.85732	0.766449
X4933403F05RIK	0.69635	0.829678	0.772656	0.766614	0.766325
EIF2A	0.912604	0.478441	0.870562	0.803691	0.766325
SAP30BP	0.930729	0.755938	0.756435	0.621948	0.766263
X6430548G04	0.103368	0.998924	0.96764	0.995034	0.766242
NCKAP1	0.873459	0.614417	0.71282	0.863858	0.766138
GM6578	0.295291	0.967061	0.831499	0.970123	0.765994
ARL1	0.839196	0.805926	0.609203	0.808657	0.765745
X6720456B07RIK	0.72333	0.930398	0.984648	0.424398	0.765694
SNAPC5	0.826285	0.806753	0.873707	0.555739	0.765621
OLFR1158	0.220641	0.991724	0.851858	0.998179	0.7656
GM6788	0.422743	0.840106	0.929984	0.869403	0.765559
PSG29	0.0935198	0.999421	0.969296	0.999752	0.765497
ROCK2	0.960937	0.565174	0.851279	0.684515	0.765476
X2310035C23RIK	0.791856	0.548622	0.785815	0.935281	0.765394
GM13498	0.67657	0.928991	0.984648	0.470827	0.765259
PPHLN1	0.90797	0.816188	0.832492	0.504262	0.765228
NOP14	0.714723	0.857237	0.891749	0.596872	0.765145
X2310028O11RIK	0.944964	0.743276	0.984648	0.387238	0.765031
E130003G02RIK	0.138459	0.995531	0.92717	0.998759	0.76498
RRM1	0.783829	0.822478	0.959447	0.493752	0.764876
EP400	0.921543	0.629728	0.947447	0.560457	0.764794
UTP11L	0.803608	0.884797	0.846892	0.523711	0.764752
ANAPC4	0.8843	0.624762	0.875114	0.674584	0.76469
HNRNPM	0.817512	0.847141	0.931888	0.461392	0.764483
PCMT1	0.844078	0.780435	0.801622	0.631631	0.764442
PLEKHJ1	0.825374	0.719689	0.726723	0.785484	0.764318
EIF4G3	0.719523	0.780684	0.865927	0.690888	0.764256
MAP1LC3B	0.85343	0.940826	0.984648	0.277911	0.764204
INVS	0.218985	0.953406	0.918646	0.965406	0.764111
GM5088	0.997683	0.538608	0.984648	0.535463	0.7641
SERINC3	0.929819	0.746669	0.927253	0.451461	0.7638
TMEM59	0.873128	0.813209	0.945626	0.422246	0.763552
EIF1A	0.904163	0.919225	0.951916	0.27849	0.763449
RLIM	0.956633	0.671853	0.907142	0.517918	0.763387
DHX32	0.897294	0.612017	0.76049	0.783166	0.763242
CFL1	0.997683	0.597616	0.984648	0.472648	0.763149
DYNC1LI1	0.974675	0.589175	0.843913	0.644211	0.762993
OLFR1033	0.0842506	0.999338	0.967392	0.999586	0.762642
FTSJD2	0.652404	0.786973	0.781925	0.829264	0.762642
EIF3B	0.686419	0.855417	0.954068	0.553919	0.762456
HSPA5	0.982455	0.374576	0.953157	0.738889	0.762269
PDZD8	0.911032	0.494414	0.843334	0.799801	0.762145
WARS	0.904328	0.559795	0.897542	0.68675	0.762104
YTHDC1	0.944219	0.559712	0.936522	0.607796	0.762062
SPTLC2	0.916908	0.530332	0.788132	0.811967	0.761835
IMMT	0.956219	0.58454	0.909708	0.596541	0.761752
BCAS2	0.681702	0.911529	0.984648	0.468509	0.761597
UBTF	0.884797	0.861707	0.933957	0.365886	0.761587
DOS	0.858396	0.731441	0.752545	0.703302	0.761421
UHRF1BP1L	0.670115	0.773649	0.815857	0.785649	0.761318
EYA3	0.762642	0.558884	0.78598	0.937598	0.761276
ITCH	0.799388	0.637673	0.877597	0.730448	0.761276
X1200016B10RIK	0.93586	0.721758	0.898701	0.48862	0.761235
TCEA1	0.619714	0.896383	0.945378	0.583464	0.761235
C330027C09RIK	0.849292	0.794836	0.825706	0.574443	0.761069
GOLT1B	0.661839	0.894976	0.890838	0.595713	0.760842
RAB6	0.851113	0.774642	0.880328	0.536953	0.760759
TM9SF2	0.888273	0.535298	0.847389	0.77067	0.760407
STRA13	0.688157	0.896135	0.947695	0.509559	0.760386
CLTC	0.985517	0.583878	0.984648	0.487131	0.760293
BPIL3	0.122321	0.997517	0.923694	0.997517	0.760262
X2010109I03RIK	0.140445	0.991062	0.926757	0.982206	0.760118
PTCD3	0.938343	0.51709	0.886618	0.698254	0.760076
SLC1A7	0.0873955	0.998096	0.955144	0.999503	0.760035
JUND	0.378879	0.871886	0.84772	0.941488	0.759993
NMD3	0.894314	0.768269	0.802036	0.575023	0.759911
ZMYND8	0.707771	0.763221	0.809898	0.758255	0.759786
ATG2B	0.879252	0.506	0.905901	0.747331	0.759621
MYO9A	0.811884	0.772325	0.838699	0.615245	0.759538
POGZ	0.676157	0.695854	0.822892	0.843168	0.759518
NHP2	0.857568	0.921377	0.909211	0.349665	0.759455
PPIL4	0.78027	0.766863	0.816436	0.674088	0.759414
SYT15	0.0724158	0.998593	0.96673	0.999917	0.759414
KDM5C	0.679384	0.836299	0.760324	0.761566	0.759393
FKBP1A	0.831995	0.797401	0.886038	0.521725	0.75929
ABHD15	0.171315	0.987917	0.897294	0.980468	0.759249
FBXO5	0.908715	0.795663	0.817926	0.513862	0.759042
BRPF3	0.843913	0.680377	0.748407	0.763056	0.758938
ZNRF2	0.852272	0.794753	0.836133	0.552346	0.758876
EIF2B5	0.787553	0.886783	0.930564	0.430522	0.758855
BNIP3L	0.95084	0.751552	0.911032	0.421832	0.758814
BZW2	0.721592	0.710916	0.928826	0.673591	0.758731
GATAD2A	0.960026	0.669536	0.937102	0.468178	0.758711
ETFA	0.975751	0.646445	0.950426	0.462137	0.75869
LAMTOR3	0.866507	0.740131	0.710171	0.717868	0.758669
SIN3B	0.833899	0.671274	0.881238	0.648101	0.758628
RPS15A	0.466771	0.959033	0.984648	0.623769	0.758555
CDV3	0.676488	0.927336	0.950012	0.479599	0.758359
CSDA	0.583382	0.937019	0.984648	0.528346	0.758349
X2310037I24RIK	0.91666	0.704544	0.789539	0.622528	0.758317
P4HB	0.910039	0.626831	0.926177	0.569974	0.758255
X1810064F22RIK	0.0899611	0.997931	0.945461	0.999172	0.758131
DEK	0.882231	0.735662	0.853182	0.561036	0.758028
KHDRBS1	0.928908	0.437226	0.8723	0.793181	0.757904
AEBP2	0.985848	0.42357	0.963006	0.658611	0.757759
SNRNP70	0.981048	0.287429	0.984648	0.777539	0.757666
LIG3	0.882728	0.70504	0.772821	0.670032	0.757655
DNAJB6	0.997683	0.461309	0.984648	0.584789	0.757107
CNTD1	0.15079	0.987834	0.918481	0.971282	0.757097
RPL39	0.914342	0.909046	0.984648	0.220144	0.757045
ACNAT1	0.0658777	0.998428	0.968716	0.994124	0.756786
CTCF	0.863527	0.760242	0.876438	0.526773	0.756745
X1110038F14RIK	0.451212	0.921212	0.793843	0.859886	0.756538
HMGB1	0.997683	0.506414	0.984648	0.537036	0.756445
CYP2C50	0.119341	0.995448	0.913763	0.997021	0.756393
HDAC1	0.848051	0.82885	0.984648	0.363982	0.756383
VEPH1	0.0776297	0.998345	0.951585	0.9976	0.75629
HMMR	0.687081	0.778449	0.89597	0.663246	0.756186
MRPL12	0.853265	0.895059	0.948274	0.327402	0.756
MRPS9	0.769345	0.733013	0.766035	0.7542	0.755648
ARGLU1	0.560374	0.945047	0.896632	0.620458	0.755628
ATAD2B	0.908218	0.624265	0.933129	0.55665	0.755566
YIPF5	0.798394	0.670777	0.78747	0.764214	0.755214
RAB8A	0.668129	0.900025	0.953819	0.498717	0.755173
LYAR	0.958289	0.541339	0.955723	0.565174	0.755131
SEC23IP	0.645287	0.805264	0.900025	0.668874	0.754862
TCP1	0.713647	0.961682	0.984648	0.358851	0.754707
CKAP2	0.71853	0.679964	0.881569	0.73831	0.754593
RBM33	0.581147	0.860382	0.842092	0.734172	0.754448
NXF1	0.921129	0.535049	0.848548	0.71282	0.754386
ANKRD17	0.967558	0.604072	0.984648	0.461227	0.754376
ARPC1A	0.762393	0.681536	0.815774	0.757593	0.754324
PPP2R2D	0.838533	0.640652	0.817098	0.720765	0.754262
MYOZ2	0.128114	0.995945	0.897459	0.995365	0.754221
U2AF1L4	0.874286	0.534635	0.737979	0.869652	0.754138
PSMD9	0.83754	0.651494	0.733841	0.792353	0.753807
LYRM4	0.887942	0.624183	0.813291	0.689481	0.753724
THOC6	0.854093	0.652239	0.715965	0.791856	0.753538
HIST1H2BP	0.368038	0.979972	0.680957	0.984855	0.753455
ILF3	0.96764	0.566912	0.891583	0.587602	0.753435
PDHB	0.993296	0.53778	0.984648	0.497972	0.753424
HELLS	0.872548	0.60581	0.825788	0.708682	0.753207
RTF1	0.845403	0.691964	0.812629	0.662501	0.753124
NUP205	0.846644	0.650915	0.928329	0.586278	0.753041
PFDN4	0.925681	0.493338	0.807829	0.784822	0.752917
PILRA	0.0781263	0.995034	0.948523	0.989407	0.752772
TM9SF3	0.880079	0.543574	0.836713	0.750145	0.752628
RRP36	0.812464	0.787056	0.824216	0.586692	0.752607
TFDP1	0.902259	0.436895	0.802367	0.86841	0.752483
PHF3	0.950675	0.606637	0.893901	0.558388	0.7524
PDS5A	0.860962	0.418356	0.903749	0.82645	0.752379
RPS13	0.96342	0.929405	0.874948	0.241331	0.752276
GNPTAB	0.970372	0.374079	0.913267	0.751386	0.752276
COL9A3	0.0693536	0.997434	0.949681	0.991476	0.751986
SLBP	0.574609	0.941488	0.950757	0.540925	0.751945
X1700073E17RIK	0.0509807	0.995117	0.962675	0.997931	0.751676
PTPN12	0.587851	0.767442	0.769759	0.881652	0.751676
SNRNP25	0.912853	0.670363	0.743607	0.679798	0.751655
SRSF7	0.697095	0.958868	0.984648	0.365224	0.751459
IARS	0.956799	0.576512	0.918149	0.55425	0.751428
BRD4	0.964578	0.568733	0.984648	0.487544	0.751376
AY512931	0.0747331	0.997021	0.935446	0.99669	0.750972
GM9079	0.069933	0.995614	0.939005	0.998676	0.750807
BTF3L4	0.795332	0.73591	0.856824	0.614831	0.750724
GM12657	0.940495	0.892328	0.761069	0.409004	0.750724
RPS26	0.943474	0.940247	0.984648	0.134321	0.750672
YTHDF1	0.906315	0.446164	0.785318	0.864851	0.750662
SPRY2	0.952992	0.823968	0.814947	0.410577	0.750621
POLR2C	0.972275	0.753373	0.863362	0.413308	0.750579
ACTR10	0.755028	0.726723	0.984648	0.535546	0.750486
X4921517D22RIK	0.0365803	0.99909	0.968799	0.997186	0.750414
MEAF6	0.795415	0.825209	0.660763	0.718944	0.750083
TRIM27	0.776959	0.768104	0.887528	0.56716	0.749938
TMEM183A	0.797981	0.731027	0.74162	0.728379	0.749752
BLM	0.927336	0.566747	0.790118	0.71373	0.749483
SPAG9	0.698088	0.713316	0.844078	0.742283	0.749441
ARMC8	0.701978	0.625424	0.70173	0.968551	0.749421
RASL2.9.PS	0.360424	0.971944	0.882976	0.781263	0.749152
APLP2	0.90317	0.590499	0.915998	0.585864	0.748883
UBLCP1	0.748076	0.665646	0.707357	0.874369	0.748862
USP48	0.9856	0.631631	0.960026	0.418025	0.748821
TMEM161B	0.924936	0.318464	0.822312	0.928991	0.748676
X1500012F01RIK	0.904577	0.68286	0.957709	0.449474	0.748655
RRP7A	0.911363	0.611272	0.766118	0.704957	0.748428
DNAJC5	0.786146	0.646611	0.798146	0.762559	0.748365
X0610037L13RIK	0.832326	0.684184	0.83332	0.643632	0.748365
MYO1C	0.673839	0.681371	0.855748	0.782091	0.748262
PKN2	0.858975	0.691136	0.913598	0.529256	0.748241
OGT	0.657204	0.642969	0.880079	0.812216	0.748117
TM2D3	0.906397	0.678805	0.836382	0.569726	0.747828
PRPF8	0.591078	0.936026	0.984648	0.479434	0.747796
BC005537	0.903004	0.472316	0.751883	0.863445	0.747662
SPOP	0.798063	0.617562	0.823554	0.750807	0.747496
DLGAP5	0.891335	0.498883	0.884549	0.715054	0.747455
BOD1L	0.969378	0.571961	0.901763	0.546387	0.747372
X1110037F02RIK	0.825209	0.641231	0.754448	0.768518	0.747352
ABL1	0.622859	0.674832	0.732268	0.95862	0.747145
X1810026B05RIK	0.633617	0.86452	0.547629	0.942729	0.747124
WDR82	0.940743	0.456509	0.875941	0.714889	0.747021
SKIV2L2	0.775139	0.775552	0.960275	0.47662	0.746896
SCAMP2	0.810229	0.728379	0.815609	0.633369	0.746896
CUL3	0.940826	0.300422	0.984648	0.760821	0.746679
DNMT3A	0.933874	0.529008	0.899032	0.624597	0.746627
X1810058I24RIK	0.914756	0.743938	0.735248	0.592237	0.746545
ISY1	0.847803	0.576926	0.77307	0.788298	0.746524
MED11	0.743276	0.84532	0.636597	0.760738	0.746483
GSK3A	0.70024	0.804353	0.861955	0.6193	0.746462
EXOSC2	0.71762	0.748821	0.929488	0.58934	0.746317
AARS	0.839775	0.594803	0.936026	0.6145	0.746276
ZFP655	0.920715	0.648266	0.870396	0.545312	0.746172
GTF2F2	0.912687	0.675826	0.904908	0.491186	0.746152
ORC4	0.757428	0.775635	0.827775	0.623521	0.74609
EXOSC1	0.837871	0.743193	0.960771	0.442026	0.745965
SART1	0.849872	0.710006	0.7446	0.67897	0.745862
CAB39L	0.544484	0.793181	0.804436	0.841016	0.745779
ABI1	0.750724	0.765125	0.818092	0.648349	0.745572
FAM175B	0.744103	0.571878	0.740131	0.926012	0.745531
RPL4	0.832906	0.955557	0.984648	0.208557	0.745417
BTAF1	0.751552	0.636597	0.912025	0.681371	0.745386
TMED10	0.557312	0.750641	0.984648	0.687909	0.745127
CSF2RB2	0.0369941	0.996027	0.94993	0.997434	0.745096
CMAH	0.0431184	0.988579	0.963337	0.984606	0.74491
BC005624	0.861375	0.535215	0.778118	0.804684	0.744848
BET1	0.831582	0.6337	0.645535	0.868493	0.744827
RAD51	0.755524	0.785401	0.726392	0.711992	0.744827
NRD1	0.864107	0.479682	0.829926	0.805429	0.744786
ATP2B1	0.808657	0.65348	0.895887	0.620293	0.744579
DPH3	0.967392	0.629231	0.860465	0.521063	0.744538
TREM3	0.100306	0.996607	0.882066	0.999007	0.744496
STOML2	0.75089	0.854837	0.86121	0.510966	0.744476
CCDC48	0.0676157	0.988331	0.934536	0.987172	0.744414
EIF4E	0.973848	0.647273	0.984648	0.371679	0.744362
NAA25	0.88339	0.698833	0.81685	0.578168	0.74431
NBR1	0.782008	0.756435	0.825209	0.613589	0.74431
LOXL2	0.270297	0.988662	0.963833	0.754035	0.744207
ATG2A	0.797815	0.791029	0.966896	0.420922	0.744165
PTEN	0.791277	0.622196	0.984648	0.57825	0.744093
AP2B1	0.808326	0.535711	0.879417	0.752876	0.744083
PDIA3	0.989655	0.434909	0.955392	0.59621	0.744041
MORF4L2	0.960689	0.65737	0.984648	0.372838	0.743886
ACTC1	0.0797815	0.991889	0.915418	0.988082	0.743793
STRN3	0.822726	0.814698	0.935115	0.402384	0.743731
GM5531	0.0914508	0.989407	0.933791	0.958868	0.743379
PGD	0.713978	0.903666	0.923612	0.43135	0.743152
FBXW11	0.771828	0.60192	0.793594	0.804436	0.742945
POP4	0.818505	0.758173	0.813374	0.581644	0.742924
FAM45A	0.926757	0.478193	0.769925	0.796491	0.742841
OTUD5	0.923032	0.665067	0.763966	0.619052	0.742779
MED13L	0.686998	0.77878	0.88819	0.616983	0.742738
ATAD5	0.849789	0.517918	0.792022	0.809484	0.742303
ALX3	0.0434495	0.994289	0.945957	0.985269	0.742241
AURKA	0.93975	0.822395	0.891418	0.314905	0.742117
CRIPT	0.909956	0.859141	0.737234	0.462054	0.742096
CXCR2	0.0686916	0.988248	0.930895	0.980551	0.742096
CHFR	0.562857	0.832988	0.735165	0.837375	0.742096
X0610007L01RIK	0.680295	0.735496	0.756683	0.795663	0.742034
SRRT	0.785815	0.616651	0.877017	0.687743	0.741807
SCO1	0.630142	0.565505	0.905818	0.865679	0.741786
D14ABB1E	0.803277	0.555905	0.85161	0.754945	0.741434
DPM2	0.848548	0.796656	0.667715	0.652818	0.741434
TPD52	0.796739	0.88488	0.949433	0.334106	0.741289
PHB2	0.70802	0.924274	0.951088	0.381528	0.741227
UTP18	0.956468	0.641645	0.916163	0.450385	0.741165
DHFR	0.837044	0.60283	0.810891	0.713647	0.741103
CYP2E1	0.0139038	0.997186	0.959199	0.993876	0.741041
GON4L	0.931143	0.459075	0.855996	0.717703	0.740979
GM6900	0.962013	0.930812	0.71522	0.355541	0.740896
SP3	0.759083	0.626252	0.894728	0.68286	0.740731
ZFP369	0.0888852	0.990648	0.91426	0.96913	0.740731
SAR1A	0.826616	0.736738	0.933046	0.46644	0.74071
QRICH1	0.90019	0.497724	0.8915	0.672681	0.740524
MIS18BP1	0.792187	0.58363	0.872548	0.713316	0.74042
RNF10	0.952744	0.575106	0.910204	0.523463	0.740379
ATIC	0.814367	0.748076	0.914094	0.484896	0.740358
RBM4	0.6385	0.731524	0.800463	0.790449	0.740234
FAM50A	0.754117	0.875445	0.837209	0.494	0.740193
X2500003M10RIK	0.711909	0.823885	0.769428	0.655466	0.740172
NFATC3	0.78598	0.60821	0.861707	0.704461	0.740089
LARP1	0.775304	0.850782	0.984648	0.349582	0.740079
FAM168A	0.776297	0.735827	0.818009	0.630142	0.740069
X6330549D23RIK	0.749317	0.825292	0.488372	0.897211	0.740048
HECTD1	0.95415	0.466937	0.888687	0.650418	0.740048
ZDHHC20	0.896632	0.593313	0.871638	0.598361	0.739986
ENTPD8	0.0213523	0.99851	0.96342	0.976579	0.739965
TMEM188	0.898121	0.664818	0.734006	0.662832	0.739945
SMG6	0.760573	0.800712	0.747083	0.650666	0.739758
SMNDC1	0.889762	0.697343	0.797567	0.573947	0.739655
X1700071K01RIK	0.0383183	0.997352	0.928743	0.994207	0.739655
GTF2H5	0.877017	0.91666	0.868658	0.296036	0.739593
TBC1D10B	0.90259	0.446909	0.725399	0.882893	0.739448
X5830417I10RIK	0.436315	0.82074	0.807002	0.893735	0.739448
ATP13A1	0.870562	0.437309	0.787222	0.862617	0.739427
X1700084J12RIK	0.338409	0.957709	0.780684	0.880659	0.739365
ALPI	0.0335182	0.995862	0.939585	0.988496	0.739365
DOC2A	0.853596	0.607631	0.640652	0.855582	0.739365
RARS	0.69064	0.932219	0.95084	0.38368	0.739345
SLC25A3	0.810312	0.926674	0.984648	0.23562	0.739313
PSMA2	0.995241	0.545477	0.984648	0.431681	0.739262
X4930555B11RIK	0.0120003	0.9976	0.958537	0.988662	0.7392
PARP2	0.763883	0.771994	0.863693	0.556484	0.739013
GM4832	0.209054	0.972772	0.820078	0.954068	0.738993
CCNC	0.668377	0.681288	0.771414	0.833651	0.738682
ING5	0.897542	0.572292	0.822064	0.662418	0.738579
PRPS1L3	0.967475	0.416536	0.919805	0.65017	0.738496
POLR1A	0.78896	0.673343	0.891914	0.599686	0.738476
RPL15	0.983862	0.537036	0.984648	0.447902	0.738362
FAM120A	0.567409	0.892411	0.936357	0.557064	0.73831
RDH7	0.072333	0.993793	0.908632	0.978151	0.738227
X1110059G10RIK	0.831747	0.603575	0.734337	0.782422	0.73802
DHX40	0.772904	0.718447	0.70413	0.7566	0.73802
WDR77	0.896963	0.887693	0.839609	0.327816	0.73802
NUP43	0.82165	0.809815	0.831251	0.489117	0.737958
ANKHD1	0.686171	0.664405	0.804684	0.79616	0.737855
FBXO38	0.864851	0.40768	0.764049	0.914839	0.737855
ATRX	0.986593	0.4892	0.984648	0.490938	0.737844
PPIG	0.988165	0.59323	0.960689	0.408839	0.737731
SEPW1	0.959282	0.624597	0.890342	0.476289	0.737627
NDUFB6	0.862203	0.837706	0.860548	0.389969	0.737607
MRPL20	0.906894	0.921625	0.858313	0.26318	0.737503
NPC2	0.775056	0.927667	0.921129	0.325912	0.737441
ARHGAP1	0.641894	0.817926	0.984648	0.505007	0.737369
UBE4A	0.58272	0.59712	0.840189	0.929405	0.737358
SAMD1	0.790532	0.738227	0.773897	0.646611	0.737317
FKBP8	0.842258	0.637756	0.872796	0.595299	0.737027
COMMD7	0.549615	0.845982	0.813043	0.739303	0.736986
RPS9	0.944716	0.892494	0.984648	0.125631	0.736872
SPCS1	0.972358	0.628155	0.918977	0.427377	0.736717
CDKN2AIPNL	0.788049	0.646197	0.699495	0.81296	0.736675
X2310016M24RIK	0.763552	0.84623	0.875693	0.461144	0.736655
NAT10	0.893238	0.629562	0.844575	0.579161	0.736634
PPP2R1A	0.95564	0.547215	0.984648	0.458909	0.736603
SUV420H1	0.354465	0.826533	0.847803	0.917487	0.736572
HARS	0.709344	0.794256	0.860962	0.581313	0.736469
CCDC47	0.823305	0.453199	0.832161	0.837044	0.736427
2015-09-01	0.958123	0.696599	0.919308	0.371348	0.736344
NUP93	0.693702	0.692874	0.839527	0.718447	0.736138
DARS	0.963089	0.485475	0.984648	0.511131	0.736086
POLR2I	0.860134	0.856493	0.83663	0.390963	0.736055
MYBL2	0.92295	0.815278	0.811636	0.39419	0.736013
RAD1	0.697923	0.753621	0.829844	0.662584	0.735993
CTR9	0.867914	0.539767	0.743193	0.792601	0.735869
GM10548	0.00198626	0.999503	0.947281	0.994455	0.735807
MNAT1	0.957047	0.332451	0.794008	0.859306	0.735703
GM13157	0.892825	0.684019	0.8771	0.488786	0.735682
CWC25	0.908632	0.593065	0.676488	0.76438	0.735641
TWISTNB	0.867665	0.407266	0.862286	0.805015	0.735558
PABPC4	0.94455	0.666391	0.949847	0.380535	0.735331
GCC2	0.622941	0.684267	0.856906	0.776215	0.735082
TMEM167	0.696764	0.860796	0.932633	0.449888	0.73502
DCTN5	0.643135	0.850037	0.739551	0.707192	0.734979
MRPL50	0.870314	0.57105	0.788546	0.709675	0.734896
TRMT6	0.927832	0.633535	0.842175	0.535215	0.734689
DNTTIP2	0.593561	0.948109	0.984648	0.412315	0.734658
SAMD8	0.190267	0.865017	0.961764	0.921377	0.734606
NAPG	0.715302	0.601837	0.727303	0.893818	0.734565
CSMD1	0.26169	0.973599	0.714558	0.988413	0.734565
OXGR1	0.0119176	0.990234	0.948854	0.987255	0.734565
GNG5	0.614417	0.909873	0.984648	0.429033	0.734493
MMADHC	0.768683	0.6361	0.705123	0.827444	0.734337
LAPTM4A	0.959116	0.44575	0.911694	0.620376	0.734234
X2310008H09RIK	0.569892	0.903087	0.984648	0.479103	0.734182
NPAT	0.931474	0.543077	0.794422	0.667136	0.734027
MRPL55	0.833485	0.844658	0.872714	0.384507	0.733841
GM6981	0.224365	0.983117	0.827692	0.900025	0.7338
PISD	0.952495	0.307871	0.904494	0.770173	0.733758
RAB10	0.825871	0.741786	0.963999	0.403046	0.733675
CISD2	0.613755	0.819995	0.671936	0.828768	0.733613
X4933439F18RIK	0.785566	0.623686	0.785898	0.73922	0.733593
EFCAB5	0.790284	0.87139	0.474386	0.797898	0.733489
TMED5	0.720351	0.733427	0.876355	0.603327	0.733365
ATM	0.836216	0.520483	0.872134	0.704626	0.733365
N4BP2L2	0.935115	0.579161	0.885045	0.533725	0.733262
CENPE	0.927088	0.7422	0.984648	0.278656	0.733148
NOSIP	0.895639	0.613341	0.820823	0.602334	0.733034
TMEM209	0.800381	0.542663	0.90259	0.686253	0.732972
RUVBL1	0.805926	0.847803	0.921874	0.355872	0.732868
BANF1	0.993214	0.54796	0.984648	0.405611	0.732858
AP1B1	0.66995	0.649011	0.821816	0.789787	0.732641
PDCD10	0.911942	0.616569	0.880576	0.521476	0.732641
PRORSD1	0.512456	0.736324	0.780601	0.901101	0.73262
CFL2	0.887197	0.778697	0.823968	0.439626	0.732372
HMGB1.RS17	0.00628983	0.997103	0.939998	0.986096	0.732372
SMS	0.940909	0.73111	0.93404	0.322188	0.732062
PPP2R5E	0.855003	0.61781	0.745593	0.709758	0.732041
EWSR1	0.989738	0.342051	0.966813	0.628652	0.731813
GADL1	0.00662087	0.997848	0.925681	0.996524	0.731668
EPB4.1L2	0.691136	0.726641	0.873128	0.635604	0.731627
SCAMP3	0.796988	0.713399	0.881983	0.534139	0.731627
CNN3	0.941736	0.600265	0.896135	0.488207	0.731586
FOXN2	0.901846	0.652321	0.924688	0.44724	0.731524
MRPS14	0.920798	0.779111	0.856244	0.369693	0.731462
SYMPK	0.495572	0.78027	0.7494	0.899777	0.731255
DDX27	0.766449	0.712075	0.89688	0.549284	0.731172
FAU	0.824381	0.909294	0.984648	0.20624	0.731141
SNRPC	0.929157	0.747579	0.837458	0.410163	0.731089
FAM54B	0.787801	0.640073	0.773814	0.72242	0.731027
PAXIP1	0.575519	0.761897	0.798891	0.786808	0.730779
MCM7	0.927998	0.571299	0.984648	0.438633	0.730644
UQCRQ	0.897708	0.900521	0.941902	0.181991	0.73053
DDX24	0.986924	0.525697	0.872631	0.53596	0.730303
HERC4	0.714144	0.713896	0.838947	0.653232	0.730055
MCM10	0.931639	0.808988	0.84921	0.330133	0.729993
MDN1	0.741786	0.878093	0.841678	0.458082	0.72991
PSMD12	0.695357	0.950012	0.984648	0.28958	0.729899
X4930481A15RIK	0.122652	0.980717	0.938095	0.877762	0.729806
ENSA	0.542249	0.885293	0.740296	0.751221	0.729765
EZH2	0.954647	0.750228	0.854755	0.359348	0.729744
SHOC2	0.702226	0.724737	0.800215	0.691467	0.729662
CEP192	0.97691	0.396425	0.864272	0.680626	0.729558
PCMTD1	0.897625	0.536042	0.858893	0.624845	0.729351
WIBG	0.821154	0.735413	0.814698	0.546056	0.72933
TXNL4A	0.707192	0.946205	0.984648	0.279153	0.729299
RRP8	0.622279	0.670529	0.802615	0.820905	0.729082
NFATC2IP	0.783663	0.821567	0.863776	0.447323	0.729082
ZMYM1	0.905239	0.538277	0.835968	0.636762	0.729061
WHSC2	0.786394	0.842258	0.831168	0.456426	0.729061
COX5A	0.290822	0.891997	0.95324	0.779773	0.728958
TAF2	0.737648	0.674005	0.737151	0.766863	0.728917
CATSPERG2	0.0582637	0.991393	0.873459	0.991889	0.728751
CRAMP1L	0.789539	0.52429	0.826947	0.774145	0.72873
SMPD4	0.853513	0.419267	0.912522	0.729537	0.72871
ASXL2	0.45833	0.807002	0.866589	0.782753	0.728668
TMEM33	0.815774	0.615824	0.794836	0.687495	0.728482
GM8909	0.0269801	0.994455	0.927088	0.965075	0.728399
CCT7	0.663411	0.95713	0.984648	0.308367	0.728389
X2010015L04RIK	0.0180419	0.993214	0.953985	0.948026	0.728317
DUSP11	0.602913	0.88248	0.870479	0.556815	0.728172
UTRN	0.550691	0.812712	0.714061	0.83514	0.728151
SYPL	0.88041	0.425143	0.806008	0.80096	0.72813
INSIG1	0.946702	0.417198	0.918563	0.630059	0.72813
CDC27	0.838285	0.80485	0.919225	0.350079	0.72811
SLC35A4	0.853348	0.574774	0.821567	0.662749	0.72811
MTFR1	0.863362	0.526194	0.830671	0.692212	0.72811
X1810035I16RIK	0.306464	0.981048	0.662501	0.961764	0.727944
ZCRB1	0.819995	0.744931	0.835554	0.510635	0.727779
HIST1H2BB	0.282463	0.981213	0.663908	0.983365	0.727737
ACTR1A	0.84532	0.726144	0.821402	0.51709	0.727489
LONP2	0.87081	0.514028	0.766366	0.758669	0.727468
SGTA	0.826119	0.745179	0.925515	0.412894	0.727427
CALM3	0.836713	0.709344	0.859389	0.502772	0.727055
LITAF	0.946123	0.434826	0.959282	0.567823	0.727013
BSDC1	0.683274	0.8651	0.821485	0.537367	0.726806
GM7977	0.0670363	0.995283	0.845816	0.99909	0.726806
MRPL35	0.78838	0.86121	0.914839	0.342382	0.726703
RPL36AL	0.611024	0.965406	0.984648	0.34561	0.726672
JUP	0.882976	0.508731	0.832906	0.682033	0.726661
BMS1	0.913349	0.479848	0.857982	0.655135	0.726579
HSPA4	0.611769	0.897045	0.96193	0.435488	0.726558
RPL8	0.923446	0.859969	0.984648	0.137466	0.726382
HIST1H4K	0.664322	0.930564	0.501779	0.808822	0.726372
GM6607	0.126459	0.986427	0.806091	0.986262	0.72631
IL1F9	0.0478358	0.993296	0.923363	0.940495	0.726248
SETD2	0.958371	0.611603	0.899114	0.435736	0.726206
PRUNE	0.821733	0.721096	0.894563	0.467351	0.726186
CACYBP	0.945378	0.727965	0.929074	0.301746	0.726041
NUP50	0.952412	0.59803	0.85492	0.4988	0.726041
X1810024B03RIK	0.103286	0.988745	0.828188	0.983696	0.725979
BMPR1A	0.833733	0.471158	0.719937	0.87859	0.725855
OTUD6B	0.693205	0.889928	0.880162	0.439791	0.725772
KIF23	0.890921	0.772242	0.957378	0.282297	0.72571
TOMM6	0.716875	0.951916	0.984648	0.249359	0.725699
CNIH4	0.61301	0.914674	0.937847	0.437226	0.725689
X2310036O22RIK	0.789953	0.732268	0.753538	0.626997	0.725689
CSNK1E	0.866672	0.751966	0.932467	0.351237	0.725586
HPRT	0.989986	0.514773	0.984648	0.412729	0.725534
X3300002I08RIK	0.160473	0.985269	0.803526	0.952495	0.725441
GTF3C2	0.912191	0.726889	0.877514	0.384921	0.725379
SAE1	0.640073	0.917074	0.897873	0.446247	0.725317
X1700081L11RIK	0.710171	0.749814	0.860134	0.580899	0.725254
PTCRA	0.0483324	0.990731	0.902508	0.959282	0.725213
VKORC1	0.834064	0.820988	0.819581	0.426136	0.725192
RBM17	0.864769	0.78987	0.835802	0.41008	0.72513
HNRNPH2	0.80336	0.551353	0.880742	0.665067	0.72513
PSMB5	0.949516	0.930977	0.850368	0.169412	0.725068
TSR1	0.770338	0.769511	0.853099	0.506579	0.724882
MPRIP	0.927915	0.604982	0.855665	0.510883	0.724861
MBD3	0.812547	0.442274	0.814036	0.830588	0.724861
TBCB	0.586444	0.814202	0.834809	0.66366	0.724779
RPL17	0.939502	0.324423	0.928081	0.706861	0.724717
SEC61G	0.522221	0.92237	0.935529	0.51858	0.724675
LEPREL2	0.47902	0.98742	0.931557	0.499876	0.724468
COG4	0.754283	0.766366	0.75089	0.626335	0.724468
ARPC3	0.958454	0.510304	0.866258	0.561367	0.724096
SRSF9	0.782753	0.669867	0.870148	0.573368	0.724034
ATP11B	0.819002	0.435074	0.754779	0.887197	0.724013
EIF5	0.997683	0.530746	0.984648	0.382935	0.724003
MPHOSPH8	0.94604	0.514111	0.861624	0.574195	0.723992
CSNK1G1	0.917984	0.55814	0.797401	0.622114	0.72391
CDC14B	0.868493	0.676984	0.922039	0.428039	0.723889
RC3H2	0.611603	0.71522	0.806588	0.761897	0.723827
GLRX3	0.711082	0.945626	0.907556	0.330878	0.723785
NOL7	0.791939	0.809153	0.842423	0.451543	0.723765
PRPF38A	0.899197	0.696433	0.714889	0.584126	0.723661
CCDC64B	0.0955888	0.984524	0.873872	0.940247	0.723558
GIGYF2	0.581644	0.744765	0.867665	0.700157	0.723558
POP7	0.903253	0.747828	0.747828	0.494414	0.72333
SDHAF2	0.580319	0.752628	0.753041	0.807084	0.723268
ARF3	0.843334	0.416453	0.905404	0.727717	0.723227
E130201H02RIK	0.206654	0.984441	0.887611	0.814119	0.723206
X2810407C02RIK	0.930233	0.512621	0.911611	0.538194	0.723165
UTP6	0.95473	0.447902	0.823305	0.66606	0.722999
HIST1H2BJ	0.556319	0.941571	0.511793	0.8819	0.722896
MED4	0.873541	0.838368	0.81594	0.363651	0.722875
KLHDC10	0.529256	0.774394	0.692792	0.894645	0.722772
ZZEF1	0.505255	0.736655	0.773152	0.875279	0.722585
SRSF3	0.381693	0.967392	0.984648	0.556236	0.722492
PSMD14	0.811802	0.921956	0.944881	0.211206	0.722461
EDC4	0.828437	0.497641	0.730199	0.833154	0.722358
MED7	0.822561	0.610858	0.653563	0.802201	0.722296
RPLP1	0.936274	0.895721	0.934122	0.122817	0.722234
SDHA	0.828188	0.684846	0.906811	0.468758	0.722151
NUP54	0.886369	0.369362	0.894976	0.737813	0.72213
GM7616	0.0931888	0.990151	0.810146	0.994621	0.722027
ATE1	0.952578	0.341637	0.729372	0.864189	0.721944
VMN2R.PS129	0.0124141	0.994621	0.909956	0.970454	0.721861
ANKIB1	0.640404	0.557643	0.759911	0.929488	0.721861
CCT4	0.842837	0.936853	0.945543	0.162129	0.721841
DIABLO	0.601341	0.916577	0.852024	0.516759	0.721675
TPM3	0.997683	0.491517	0.946205	0.451295	0.721675
BOLA1	0.714061	0.814616	0.583051	0.774642	0.721592
TEX10	0.871721	0.423322	0.919391	0.671853	0.721572
CAND1	0.920218	0.663246	0.984648	0.317967	0.72152
LNP	0.751717	0.517173	0.782422	0.834644	0.721489
NF2	0.937847	0.549698	0.883804	0.514193	0.721385
BAP1	0.813291	0.741041	0.714475	0.616651	0.721365
DNM2	0.842589	0.404204	0.835885	0.802615	0.721323
TIMM8B	0.935446	0.749483	0.841513	0.35852	0.721241
RPL13	0.949185	0.925019	0.860713	0.150046	0.721241
YLPM1	0.957544	0.324754	0.841927	0.760655	0.72122
X4930594C11RIK	0.000496565	0.999834	0.908963	0.97542	0.721179
KPNA2	0.858893	0.899363	0.795581	0.330795	0.721158
DAP3	0.959033	0.53058	0.854506	0.540098	0.721054
GM4987	0.886287	0.855499	0.806919	0.335347	0.721013
SRPK1	0.981958	0.613093	0.953571	0.334768	0.720847
RFC5	0.714475	0.725565	0.698088	0.744931	0.720765
TTF1	0.642556	0.631962	0.914591	0.693123	0.720558
DIMT1	0.739965	0.806339	0.774477	0.56145	0.720558
POLR2B	0.789208	0.665729	0.911942	0.514359	0.72031
TFG	0.681039	0.798974	0.812216	0.588844	0.720268
EIF4E2	0.71373	0.918149	0.955888	0.293139	0.720227
COX7A2L	0.889514	0.836961	0.842506	0.31176	0.720185
ZFP330	0.603658	0.868162	0.770007	0.638831	0.720165
HMGN2	0.407928	0.923694	0.923943	0.624679	0.720061
RIF1	0.950923	0.632459	0.984648	0.312174	0.720051
PDHA1	0.985186	0.368617	0.956054	0.570057	0.719978
BC003331	0.852189	0.527849	0.816767	0.682943	0.719937
SLC39A1	0.955888	0.737565	0.762476	0.423488	0.719854
PRPF19	0.578499	0.562443	0.834561	0.903666	0.719792
ADSS	0.837209	0.606224	0.853265	0.582388	0.719772
LBR	0.81685	0.700654	0.871803	0.489614	0.71973
CAB39	0.907722	0.629479	0.95953	0.381942	0.719668
GABARAP	0.830009	0.691302	0.856079	0.500952	0.719585
X1600029O15RIK	0.00844161	0.991145	0.888852	0.98982	0.719565
POLR2L	0.969544	0.412646	0.984648	0.510552	0.719347
SFT2D1	0.817016	0.488207	0.670281	0.90168	0.719296
TAF7	0.946536	0.793263	0.826533	0.310105	0.719109
D19BWG1357E	0.646032	0.922619	0.926839	0.380369	0.718965
INTS2	0.576016	0.682612	0.777704	0.839361	0.718923
SNRNP48	0.86452	0.444095	0.733758	0.832823	0.718799
X1200011I18RIK	0.435405	0.752131	0.810974	0.875859	0.718592
MTRNR2L	0.00463461	0.990069	0.912439	0.965737	0.71822
TADA1	0.802698	0.567988	0.784822	0.717206	0.718178
ERCC3	0.779608	0.501448	0.813953	0.777704	0.718178
SNX5	0.886121	0.859886	0.951171	0.175205	0.718096
RPRD2	0.44815	0.717868	0.852189	0.854175	0.718096
VPS13B	0.365555	0.80096	0.831913	0.873624	0.718013
GOT2	0.756269	0.704875	0.789208	0.621286	0.717909
FNTA	0.836464	0.628569	0.816602	0.589754	0.717847
AAMP	0.556236	0.935446	0.948937	0.430026	0.717661
GM5803	0.929405	0.925763	0.657949	0.357527	0.717661
EEF1B2	0.554001	0.962758	0.984648	0.369196	0.717651
GXYLT1	0.537367	0.695026	0.747496	0.890673	0.71764
USP4	0.768269	0.605975	0.807498	0.688322	0.717516
ZC3H18	0.821319	0.672184	0.811057	0.56294	0.716875
GCN1L1	0.49251	0.693123	0.869238	0.812547	0.716854
GPATCH4	0.640487	0.822974	0.83423	0.569478	0.716792
HINT1	0.862865	0.835802	0.984648	0.183729	0.716761
TUBA4A	0.929902	0.513862	0.799801	0.623107	0.716668
RAPGEF6	0.53836	0.805512	0.819664	0.702061	0.716399
PCF11	0.80096	0.422743	0.819333	0.821816	0.716213
ATP5F1	0.539767	0.961847	0.984648	0.378548	0.716203
YEATS4	0.846065	0.619548	0.76289	0.636266	0.716192
PSMB1	0.752214	0.95084	0.984648	0.17686	0.71614
AHCTF1	0.886452	0.694281	0.909046	0.374576	0.716089
ARID1B	0.781759	0.751303	0.816188	0.514442	0.715923
CWC22	0.820574	0.608293	0.895473	0.538939	0.71582
RABGAP1	0.591906	0.716544	0.77969	0.773814	0.715489
NLRP1A	0.00091037	0.999669	0.866093	0.994786	0.715365
CPOX	0.690888	0.552346	0.730613	0.887528	0.715344
CLCN3	0.757842	0.505173	0.795167	0.803029	0.715302
AURKAIP1	0.724241	0.933129	0.891087	0.312671	0.715282
BRD9	0.817595	0.652073	0.839692	0.551436	0.715199
DERL2	0.877597	0.536456	0.828354	0.618058	0.715116
RANBP1	0.730862	0.929902	0.94695	0.252669	0.715096
TCEB2	0.880328	0.91906	0.941323	0.11901	0.71493
SLC31A1	0.758421	0.532153	0.733096	0.835389	0.714765
BTRC	0.802201	0.861375	0.931474	0.263676	0.714682
EIF3K	0.7614	0.931308	0.941985	0.223785	0.71462
HIST1H4H	0.203923	0.977075	0.724903	0.952412	0.714578
PRMT5	0.723827	0.888687	0.95415	0.291567	0.714558
OLFR1255	0.0302905	0.99669	0.833899	0.996359	0.714309
KAT2A	0.662915	0.712489	0.849954	0.631714	0.714268
X2610029G23RIK	0.865265	0.859058	0.90648	0.226103	0.714227
FAF2	0.756104	0.745924	0.848299	0.506166	0.714123
PELI1	0.795581	0.585451	0.704213	0.770918	0.71404
NUDCD3	0.582306	0.812381	0.765207	0.695605	0.713875
CDCA2	0.718282	0.707937	0.688819	0.740379	0.713854
PNO1	0.83034	0.685591	0.859555	0.479186	0.713668
MAU2	0.805843	0.707109	0.809402	0.531656	0.713502
BRD1	0.93735	0.585947	0.906728	0.423984	0.713502
X2410015M20RIK	0.8675	0.901515	0.867914	0.216834	0.71344
HNRNPUL1	0.641314	0.605148	0.713813	0.893404	0.71342
CCNL2	0.831002	0.617727	0.803774	0.600927	0.713358
BC048609	0.03807	0.993048	0.837292	0.984772	0.713296
IKBKAP	0.691054	0.718116	0.803608	0.63999	0.713192
SYNCRIP	0.93106	0.710502	0.882645	0.328395	0.713151
LRRC57	0.81354	0.665315	0.731358	0.641976	0.713047
UBE2T	0.824464	0.671605	0.708185	0.64777	0.713006
RFWD3	0.831168	0.711827	0.913846	0.393528	0.712592
NDUFA10	0.783497	0.77307	0.807167	0.486634	0.712592
CASC5	0.81834	0.600513	0.759249	0.671936	0.712509
TRIM33	0.929984	0.491931	0.930977	0.496731	0.712406
TEX2	0.726061	0.652735	0.818671	0.652156	0.712406
SPEN	0.361003	0.770338	0.884714	0.833237	0.712323
RIOK3	0.947612	0.559215	0.87619	0.466275	0.712323
SALL4	0.987669	0.922784	0.767525	0.170901	0.71222
LIMK2	0.881321	0.493503	0.842837	0.630886	0.712137
UBR2	0.462468	0.765787	0.697757	0.922288	0.712075
PGAM5	0.777787	0.562195	0.7326	0.775718	0.712075
NDUFAF4	0.871307	0.66457	0.801705	0.510469	0.712013
SLU7	0.751883	0.848382	0.873955	0.373417	0.711909
NKTR	0.892907	0.469503	0.842754	0.641894	0.711764
CDC6	0.947033	0.683191	0.87321	0.342796	0.711558
TIMM23	0.806008	0.856824	0.901515	0.281801	0.711537
ZDHHC5	0.836547	0.655053	0.816933	0.536704	0.711309
C1QBP	0.851361	0.728048	0.917901	0.347265	0.711144
CSTF2	0.900273	0.256724	0.739717	0.947281	0.710999
RNF20	0.915336	0.587023	0.917818	0.423653	0.710958
AAK1	0.156832	0.901846	0.823057	0.962096	0.710958
SATB1	0.937598	0.631135	0.84623	0.428536	0.710875
X4933434E20RIK	0.943226	0.651246	0.772987	0.475875	0.710833
SET	0.889928	0.820657	0.984648	0.147976	0.710802
TUG1	0.846147	0.562112	0.782091	0.65257	0.71073
ZZZ3	0.778532	0.758504	0.829347	0.476041	0.710606
HIST1H4F	0.744352	0.891583	0.613341	0.592403	0.71042
PRPF4	0.856658	0.44186	0.809815	0.732517	0.710213
AK010878	0.507821	0.834064	0.759497	0.739469	0.710213
GPS1	0.749731	0.885045	0.705371	0.500538	0.710171
HSBP1	0.869072	0.819333	0.895639	0.255897	0.709985
RAPGEF2	0.738724	0.723413	0.648183	0.72962	0.709985
SCNM1	0.829595	0.792518	0.771745	0.445833	0.709923
EXOC8	0.624265	0.70264	0.680212	0.832492	0.709902
LSM5	0.871059	0.872134	0.95233	0.144004	0.709882
RER1	0.743441	0.729372	0.909625	0.457006	0.709861
EPS15L1	0.903335	0.439543	0.850699	0.645535	0.709778
CUTA	0.783166	0.862451	0.919639	0.27369	0.709737
LAMTOR2	0.991393	0.566498	0.867086	0.413225	0.709551
NSUN2	0.944054	0.491186	0.934453	0.468261	0.709489
EXOSC8	0.618472	0.90168	0.984648	0.33303	0.709458
NAA20	0.826864	0.729703	0.899777	0.381362	0.709426
WWTR1	0.761649	0.813622	0.808905	0.453364	0.709385
POMP	0.784739	0.948937	0.940412	0.16337	0.709364
UBE2E3	0.925267	0.574526	0.840354	0.496896	0.709261
GPR124	0.00777952	0.997269	0.865431	0.966399	0.70922
CTDSPL2	0.93404	0.568071	0.831664	0.502607	0.709095
X9030624J02RIK	0.632707	0.755855	0.79765	0.649921	0.709033
PHB	0.965075	0.456426	0.957544	0.457088	0.709033
USP10	0.962096	0.494579	0.958371	0.420508	0.708889
X9830147E19RIK	0.00537946	0.982124	0.88339	0.964247	0.708785
DMTF1	0.729206	0.645701	0.822809	0.637342	0.708764
A730098P11RIK	0.291815	0.93975	0.883142	0.718778	0.708371
GNPAT	0.851941	0.570885	0.769676	0.640652	0.708289
PUF60	0.637259	0.876024	0.955557	0.364231	0.708268
UQCRH	0.792684	0.92295	0.942564	0.173715	0.707978
CDC25A	0.841844	0.747083	0.833402	0.409501	0.707957
POLD3	0.92626	0.69246	0.908549	0.303981	0.707813
RORB	0.00604155	0.991807	0.834644	0.998428	0.70773
ADNP	0.770504	0.726475	0.787967	0.545891	0.707709
SMARCB1	0.947116	0.492345	0.825457	0.565505	0.707606
DNASE1	0.0502359	0.983862	0.841844	0.953654	0.707399
EMG1	0.741952	0.935198	0.91608	0.235206	0.707109
LRRC41	0.854424	0.587851	0.639742	0.74609	0.707026
HUS1	0.642142	0.642307	0.591575	0.951916	0.706985
X8430429K09RIK	0.0934371	0.985186	0.896466	0.852768	0.706964
DCUN1D5	0.958702	0.467185	0.931639	0.469585	0.706778
MARK3	0.63428	0.715716	0.884052	0.59232	0.706592
RERE	0.729124	0.719772	0.829264	0.547712	0.706468
EEF1E1	0.687329	0.931971	0.943971	0.262352	0.706406
RPS15	0.881486	0.878673	0.984648	0.0807746	0.706395
CCT2	0.474551	0.970454	0.984648	0.39477	0.706106
ASH1L	0.882811	0.511545	0.808657	0.621203	0.706054
MED6	0.861955	0.819664	0.792105	0.350492	0.706054
CIB1	0.703716	0.739882	0.628983	0.751552	0.706033
BAG1	0.834809	0.757345	0.746503	0.485393	0.706013
THOC3	0.931971	0.605065	0.897045	0.389638	0.70593
X2810474O19RIK	0.943723	0.545643	0.984648	0.348341	0.705588
WAC	0.975503	0.413722	0.937267	0.495821	0.705578
ZFP598	0.785484	0.697095	0.831333	0.508152	0.705516
TBRG4	0.793346	0.623934	0.89928	0.50509	0.705413
MRPL49	0.898701	0.850699	0.728461	0.343375	0.705309
TRIP4	0.870479	0.375155	0.758835	0.816354	0.705206
ZMIZ2	0.639494	0.723992	0.79376	0.663329	0.705144
GM11968	0.476455	0.951254	0.919887	0.472896	0.705123
PPP2R4	0.69933	0.52967	0.796822	0.79467	0.705123
PSMB7	0.637838	0.95862	0.984648	0.239262	0.705092
WDR33	0.950757	0.516511	0.840851	0.511876	0.704999
NOS1	0.894397	0.806008	0.459654	0.659687	0.704937
PSG23	0.0627328	0.986841	0.859886	0.910122	0.704895
MKRN1	0.722503	0.907391	0.898949	0.290491	0.704833
PHF23	0.859306	0.60432	0.800629	0.554746	0.70475
BAZ1B	0.909377	0.496814	0.912687	0.498965	0.704461
MRPS11	0.648266	0.866672	0.791774	0.511049	0.70444
FTSJ3	0.915832	0.592568	0.932136	0.376728	0.704316
NUDT3	0.802615	0.710337	0.839113	0.465116	0.704295
CLTA	0.734669	0.90946	0.951999	0.220889	0.704254
GM561	0.833237	0.691219	0.671108	0.620127	0.703923
CELSR2	0.0372424	0.983365	0.795994	0.998924	0.703881
MECP2	0.363486	0.90408	0.615576	0.931971	0.703778
ATP5A1	0.994289	0.514856	0.984648	0.32103	0.703706
TWF1	0.817678	0.7326	0.80874	0.455516	0.703633
ZMYM4	0.528263	0.853679	0.736572	0.696019	0.703633
SETD5	0.857651	0.400066	0.87139	0.684846	0.703488
GNL2	0.836051	0.751717	0.843747	0.382107	0.703406
PIK3C2B	0.903749	0.59621	0.780932	0.532566	0.703364
CNOT8	0.912025	0.747496	0.857734	0.295291	0.703137
SLTM	0.863196	0.727468	0.861541	0.359182	0.702847
X1810006K21RIK	0.627328	0.932136	0.984648	0.266821	0.702733
INTS4	0.813871	0.485227	0.778863	0.732351	0.702578
NSD1	0.951337	0.492096	0.947033	0.419763	0.702557
DNAJC2	0.950012	0.621369	0.882893	0.355127	0.70235
NDUFA2	0.965489	0.637011	0.828685	0.377969	0.702288
WBP2	0.820988	0.482165	0.774642	0.731275	0.702268
TALDO1	0.803443	0.905322	0.984648	0.115617	0.702257
DNAJC11	0.954399	0.256393	0.984648	0.613176	0.702154
UROD	0.754945	0.781015	0.74311	0.529504	0.702144
MUL1	0.630059	0.657535	0.664322	0.856327	0.702061
RPP40	0.715054	0.811967	0.609782	0.671108	0.701978
GTF3C6	0.873045	0.421667	0.789125	0.723248	0.701771
PBLD1	0.0916163	0.981296	0.890507	0.843665	0.701771
DDX10	0.880493	0.482827	0.862451	0.58123	0.70175
PRDM10	0.945957	0.658115	0.611107	0.591575	0.701688
RPL23	0.645204	0.968303	0.984648	0.208475	0.701657
ABCE1	0.600099	0.902342	0.908053	0.396094	0.701647
MCM3	0.937019	0.473641	0.932798	0.46313	0.701647
PKNOX1	0.546719	0.825457	0.727882	0.706282	0.701585
AGPS	0.845899	0.616238	0.783415	0.560788	0.701585
RPL31	0.792932	0.749069	0.862534	0.401721	0.701564
PLRG1	0.819333	0.770256	0.766945	0.44964	0.701543
NBEAL1	0.344947	0.867334	0.768518	0.82463	0.701357
CLINT1	0.748407	0.545974	0.719358	0.791691	0.701357
PPIP5K2	0.834975	0.609948	0.803029	0.557395	0.701337
BC003965	0.825788	0.730282	0.731606	0.517338	0.701254
DND1	0.105934	0.980882	0.742283	0.975834	0.701233
CTPS	0.858148	0.687081	0.852851	0.406687	0.701192
CSNK1D	0.662253	0.617065	0.742779	0.78267	0.701192
RDH19	0.0128279	0.994538	0.802781	0.994372	0.70113
EGLN1	0.954813	0.458744	0.963502	0.427295	0.701088
PRKDC	0.311181	0.8699	0.69155	0.931474	0.701026
NAA35	0.875279	0.752214	0.849458	0.326575	0.700881
UBE2J2	0.250766	0.940495	0.84292	0.769097	0.700819
ELOVL6	0.900604	0.90019	0.775304	0.227179	0.700819
ESCO2	0.969213	0.709261	0.877762	0.246296	0.700633
LRCH3	0.718778	0.765538	0.469172	0.848382	0.700468
ROD1	0.8867	0.63279	0.965985	0.316064	0.700385
UBXN1	0.836961	0.833485	0.984648	0.146239	0.700333
GABPA	0.872217	0.607051	0.858644	0.462716	0.700157
ANKRD13A	0.774145	0.625672	0.789622	0.611107	0.700137
ATF1	0.93644	0.672019	0.78656	0.405197	0.700054
YWHAZ	0.997683	0.497559	0.946702	0.357693	0.699909
HEATR6	0.648763	0.582057	0.706199	0.862534	0.699888
LTV1	0.861127	0.656294	0.877183	0.404618	0.699806
DNM1L	0.901597	0.526856	0.870314	0.500455	0.699806
PRELID1	0.589092	0.930315	0.889762	0.389804	0.699743
PSME3	0.910949	0.595547	0.868493	0.423736	0.699681
JARID2	0.97211	0.690557	0.929157	0.206488	0.699578
NPTN	0.942481	0.530663	0.759083	0.566002	0.699557
POLR1C	0.730199	0.882645	0.888356	0.296781	0.699495
MRPL42	0.854506	0.833816	0.94364	0.165853	0.699454
TSN	0.783994	0.947447	0.879169	0.186874	0.699371
MRPL21	0.82645	0.838616	0.898866	0.233303	0.699309
GM4907	0.079616	0.981958	0.81056	0.924936	0.699268
POLA1	0.776546	0.762642	0.786311	0.471489	0.699247
CDC73	0.924522	0.292063	0.782339	0.797981	0.699226
NFX1	0.900687	0.480096	0.84052	0.575519	0.699205
SMARCA5.PS	0.962261	0.512787	0.875859	0.445916	0.699205
CCZ1	0.816271	0.769925	0.832823	0.377721	0.699185
PIBF1	0.630473	0.450054	0.784325	0.931557	0.699102
SURF1	0.572292	0.751883	0.837127	0.634776	0.699019
GINS4	0.960854	0.542167	0.786229	0.506828	0.699019
WDFY3	0.438136	0.875197	0.67566	0.807002	0.698999
ALG13	0.925515	0.548705	0.896797	0.424812	0.698957
CHORDC1	0.892163	0.493421	0.855582	0.554581	0.698937
EIF2B4	0.744021	0.597782	0.81983	0.633866	0.698874
DDX56	0.70413	0.861541	0.92957	0.299926	0.698792
SARS	0.830754	0.714806	0.933543	0.315981	0.698771
ZCCHC7	0.918232	0.303401	0.755524	0.817843	0.69875
PPM1B	0.890838	0.473392	0.87801	0.552677	0.69873
RPS3	0.877762	0.920136	0.937598	0.0590913	0.698647
HAX1	0.972937	0.746586	0.753207	0.321774	0.698626
PUM2	0.956302	0.557726	0.962178	0.31805	0.698564
X1110038B12RIK	0.782256	0.800546	0.927419	0.28387	0.698523
UBE3B	0.691467	0.535132	0.70984	0.857651	0.698523
CAPN12	0.003807	0.993131	0.839858	0.957047	0.698461
USP16	0.94935	0.65108	0.885955	0.307208	0.698399
PRR14	0.715551	0.486551	0.783994	0.80725	0.698337
CHURC1	0.641728	0.878259	0.903335	0.369362	0.698171
PRPS1	0.875693	0.794339	0.942316	0.179757	0.698026
SMC2	0.672267	0.850286	0.899611	0.36961	0.697943
LIMS1	0.725399	0.677729	0.788877	0.599603	0.697902
E030024N20RIK	0.0902921	0.984275	0.963089	0.753952	0.697902
CTAGE5	0.763304	0.631548	0.851775	0.544815	0.697861
A430005L14RIK	0.654556	0.892742	0.8699	0.373997	0.697799
ACTR6	0.887776	0.542746	0.701399	0.65886	0.697695
LRBA	0.325333	0.791111	0.779773	0.894397	0.697654
PPID	0.851692	0.803774	0.922288	0.212778	0.697633
LYPLA1	0.935198	0.474468	0.93106	0.448978	0.697426
CELF1	0.810395	0.525532	0.826119	0.62741	0.697364
NUMA1	0.814616	0.489531	0.843665	0.641645	0.697364
SMG5	0.893652	0.430439	0.870976	0.594141	0.697302
GRPEL1	0.730365	0.935778	0.925432	0.197219	0.697199
UBE2L3	0.795912	0.863031	0.906563	0.223041	0.697136
ARHGAP5	0.666391	0.765456	0.887445	0.469172	0.697116
CHD8	0.851196	0.546056	0.934371	0.456178	0.69695
CDT1	0.835223	0.777456	0.789787	0.385169	0.696909
HSP90AB1	0.993462	0.514359	0.984648	0.295125	0.696899
FRMD8	0.85881	0.28387	0.796408	0.847968	0.696764
COX4I1	0.800463	0.93015	0.984648	0.0709261	0.696547
HIST1H3F	0.0292146	0.98982	0.786973	0.979806	0.696454
FRS2	0.898618	0.324671	0.712075	0.850203	0.696392
TERF1	0.929239	0.516345	0.840934	0.498883	0.69635
VBP1	0.945874	0.322271	0.885293	0.6313	0.696185
PXK	0.634362	0.729455	0.719606	0.701233	0.696164
ITPA	0.792767	0.853596	0.83274	0.305388	0.696123
CLK3	0.761731	0.69875	0.697509	0.626417	0.696102
PDPK1	0.881155	0.387652	0.892163	0.623355	0.696081
RBM14	0.915501	0.239427	0.733262	0.895307	0.695874
CDK1	0.861707	0.754945	0.891004	0.275677	0.695833
PLEKHF2	0.950343	0.650997	0.803195	0.378797	0.695833
PSMC2	0.674336	0.944385	0.984648	0.179095	0.695616
MTOR	0.359927	0.869238	0.751966	0.800877	0.695502
WDR26	0.988745	0.350658	0.96524	0.477117	0.69544
PPRC1	0.783746	0.580154	0.964992	0.452702	0.695398
PPPDE2	0.376562	0.849375	0.677977	0.877266	0.695295
RPS5	0.864024	0.939998	0.894811	0.0817678	0.69515
RUVBL2	0.605479	0.941819	0.920467	0.311926	0.694923
ABCB7	0.544898	0.621865	0.769842	0.84292	0.694881
PPIE	0.749566	0.90797	0.849872	0.271704	0.694778
EEF1D	0.6313	0.960109	0.984648	0.20293	0.694747
GNB1	0.877431	0.704213	0.954482	0.242655	0.694695
PRPF39	0.639825	0.490772	0.915584	0.732268	0.694612
H2.KE2	0.762145	0.84863	0.947943	0.219565	0.694571
ACAT2	0.527932	0.749979	0.984648	0.515269	0.694457
KNTC1	0.478772	0.720847	0.814119	0.763221	0.69424
X0610037P05RIK	0.760242	0.569478	0.715882	0.730779	0.694095
HEATR3	0.813788	0.677232	0.858562	0.426632	0.694054
ASCC3	0.701812	0.551436	0.759414	0.763387	0.694012
UTP14A	0.847389	0.577919	0.840271	0.510386	0.693992
TMF1	0.985351	0.396507	0.905156	0.488703	0.693929
HYOU1	0.405777	0.623107	0.838037	0.908632	0.693888
LSM7	0.506745	0.957378	0.984648	0.32674	0.693878
LETM1	0.638004	0.650418	0.731275	0.755607	0.693826
DAZAP1	0.0831747	0.917156	0.875197	0.899694	0.693805
VPS13D	0.320533	0.889266	0.748076	0.817347	0.693805
BACH1	0.662584	0.875362	0.93644	0.300753	0.693785
TBC1D15	0.76049	0.818009	0.869403	0.326988	0.693723
POLR3B	0.812381	0.406853	0.682364	0.873293	0.693723
MELK	0.642887	0.737069	0.819995	0.574774	0.693681
CSNK1A1	0.890176	0.589589	0.865845	0.42895	0.69364
VDAC3	0.989407	0.405859	0.921377	0.45742	0.693516
MRPS2	0.845982	0.424067	0.778035	0.725813	0.693474
DPF2	0.790863	0.715799	0.906977	0.359596	0.693309
ZFP830	0.713565	0.844989	0.667218	0.546884	0.693164
CSTF3	0.720103	0.601506	0.704957	0.745179	0.692936
DEB1	0.705619	0.863362	0.811471	0.39088	0.692833
SOS2	0.789705	0.419184	0.696516	0.8651	0.692626
ZMYM5	0.508317	0.620707	0.733344	0.907225	0.692398
FTH1	0.988	0.424563	0.984648	0.372341	0.692388
CBX3	0.613424	0.957295	0.914674	0.284118	0.692378
DNAJC15	0.902839	0.719275	0.84143	0.305719	0.692316
PDCD2L	0.816436	0.655466	0.775552	0.521394	0.692212
CNIH	0.779525	0.725896	0.839361	0.424067	0.692212
RANGAP1	0.868245	0.68584	0.888107	0.326409	0.69215
TBRG1	0.660846	0.937433	0.945709	0.224199	0.692047
METAP1	0.764959	0.726227	0.888935	0.3879	0.692005
KDM3B	0.816105	0.583133	0.883638	0.484317	0.691798
DIDO1	0.833071	0.427957	0.880824	0.624928	0.691695
ZFP600	0.837375	0.743855	0.806505	0.378631	0.691591
INTS1	0.724737	0.655384	0.795084	0.591078	0.691571
COX6A1	0.622031	0.896632	0.984648	0.262849	0.69154
ERGIC3	0.703137	0.879169	0.898618	0.285111	0.691509
STAT3	0.857982	0.460564	0.937433	0.509973	0.691488
CHMP2A	0.694116	0.847223	0.891252	0.332616	0.691302
POLR2H	0.953654	0.525863	0.892411	0.393114	0.69126
CCT5	0.76529	0.95233	0.940495	0.106513	0.691157
DLAT	0.799967	0.560788	0.666556	0.736572	0.690971
YKT6	0.618224	0.689729	0.775966	0.679964	0.690971
KLF13	0.718034	0.688571	0.850203	0.506662	0.690867
AKAP1	0.944302	0.596541	0.809071	0.413473	0.690847
MTA3	0.949433	0.510883	0.984648	0.318381	0.690836
LSM3	0.871472	0.822147	0.917156	0.152528	0.690826
GM6300	0.021104	0.979724	0.764297	0.998014	0.690785
NUP107	0.843747	0.556981	0.81536	0.54705	0.690785
GPBP1L1	0.936936	0.471572	0.91997	0.43375	0.690557
SHPRH	0.435488	0.782256	0.699247	0.844906	0.690474
GRWD1	0.842175	0.71613	0.824464	0.378383	0.690288
VPS41	0.738807	0.613424	0.813457	0.594389	0.690019
CD2AP	0.864686	0.598113	0.894397	0.402135	0.689833
GM11194	0.402052	0.907308	0.495407	0.954316	0.689771
BBIP1	0.688985	0.561781	0.78267	0.725399	0.689709
GM8096	0.00297939	0.992965	0.77489	0.987917	0.689688
RPL32	0.964082	0.614665	0.984648	0.195316	0.689678
PNPLA8	0.797319	0.656791	0.823388	0.481089	0.689647
WIZ	0.778118	0.433584	0.67177	0.874948	0.689605
RBMXRT	0.846396	0.788298	0.849375	0.274352	0.689605
MRPS33	0.476868	0.914342	0.854672	0.512373	0.689564
DHX38	0.821816	0.336671	0.681536	0.918067	0.689522
UQCRFS1	0.840271	0.777787	0.847306	0.292394	0.68944
PRICKLE3	0.915667	0.838202	0.669536	0.33394	0.689336
GTF3C3	0.695192	0.519407	0.728627	0.813871	0.689274
ECT2	0.884466	0.546553	0.818505	0.507573	0.689274
DLG1	0.807415	0.577837	0.72093	0.650832	0.689253
SAR1B	0.705288	0.885955	0.812133	0.35281	0.689047
NDUFA1	0.934619	0.521145	0.904411	0.395845	0.689005
WDHD1	0.564843	0.562278	0.731193	0.897376	0.688922
MYEOV2	0.988827	0.405942	0.875528	0.484731	0.688757
AP4E1	0.849458	0.385004	0.717951	0.802367	0.688695
ULK1	0.76438	0.754862	0.929902	0.305305	0.688612
HIST1H2BA	0.0760573	0.989489	0.697426	0.991393	0.688591
CEP290	0.620045	0.514276	0.744683	0.875362	0.688591
GM6498	0.00355872	0.996524	0.787304	0.966647	0.688509
CIC	0.865927	0.654142	0.768269	0.465365	0.688426
COX7A2	0.631466	0.948771	0.984648	0.188364	0.688312
MKKS	0.819912	0.568402	0.819167	0.545477	0.68824
X1200014J11RIK	0.929322	0.478358	0.735331	0.609782	0.688198
TMEM87A	0.437888	0.674584	0.865348	0.774228	0.688012
X5730590G19RIK	0.879169	0.731937	0.849706	0.290656	0.687867
TBL1XR1	0.766945	0.577257	0.919143	0.48771	0.687764
KIF22	0.926343	0.594885	0.926508	0.30307	0.687702
SUPT4H1	0.955806	0.465034	0.883969	0.445336	0.687536
EBF3	0.227841	0.933295	0.60523	0.983282	0.687412
MGEA5	0.907887	0.467516	0.802532	0.571547	0.687371
CEP57	0.822974	0.569809	0.799388	0.557146	0.687329
STAG1	0.650583	0.450219	0.832078	0.816105	0.687247
PSMC5	0.656294	0.943392	0.984648	0.163867	0.68705
CDC16	0.753124	0.592237	0.777208	0.625176	0.686936
SUCLA2	0.951254	0.480262	0.906894	0.408591	0.68675
BUB1B	0.855831	0.402963	0.812381	0.675743	0.686729
CUL2	0.661508	0.668212	0.964909	0.452123	0.686688
RIOK2	0.658942	0.844244	0.825871	0.417529	0.686647
X2010107E04RIK	0.742365	0.943226	0.940743	0.120086	0.686605
REXO1	0.661922	0.742614	0.663411	0.678226	0.686543
NUDCD1	0.711413	0.455682	0.830837	0.74791	0.68646
H2AFZ	0.743689	0.928577	0.984648	0.0887197	0.686409
RACGAP1	0.933212	0.57883	0.909377	0.323678	0.686274
CENPH	0.694033	0.511876	0.670694	0.868245	0.686212
HIST1H2BG	0.0129935	0.99371	0.782504	0.955309	0.686129
SMCR7L	0.614169	0.779194	0.755359	0.595216	0.685984
NAA10	0.815691	0.736241	0.722172	0.469751	0.685964
UTP3	0.923198	0.504179	0.90706	0.409335	0.685943
CDC45	0.84863	0.7614	0.783084	0.350161	0.685819
X5830418K08RIK	0.572374	0.682198	0.812712	0.675826	0.685778
KLF9	0.754531	0.790946	0.709178	0.488372	0.685757
EAF1	0.68915	0.56774	0.731689	0.754448	0.685757
PPIL2	0.807912	0.488124	0.759745	0.687081	0.685715
CNOT3	0.761897	0.365141	0.905073	0.710751	0.685715
LAS1L	0.917818	0.365389	0.831085	0.628238	0.685633
SLC39A9	0.611851	0.714723	0.640404	0.77547	0.685612
SH3GL1	0.646445	0.714889	0.728048	0.652901	0.685571
EIF3G	0.796905	0.906563	0.945212	0.093106	0.685446
QTRT1	0.586692	0.785649	0.697343	0.672019	0.685426
FBXW2	0.814119	0.473723	0.725565	0.727799	0.685302
EPT1	0.704544	0.452371	0.882397	0.701647	0.68524
H2.T23	0.10072	0.977572	0.912108	0.750559	0.68524
PPM1G	0.755359	0.715302	0.866424	0.403625	0.685178
EIF2S3X	0.797236	0.707688	0.910122	0.325581	0.685157
HIPK1	0.806257	0.310105	0.902425	0.721841	0.685157
SNHG12	0.77969	0.632128	0.621452	0.706613	0.684971
TMBIM1	0.844658	0.466109	0.860879	0.568154	0.68495
X2310061C15RIK	0.737731	0.880328	0.750559	0.370852	0.684867
PGAM1	0.433502	0.903418	0.853348	0.548622	0.684722
X9630033F20RIK	0.83812	0.881652	0.836795	0.182157	0.684681
NSMCE4A	0.941654	0.512456	0.858396	0.426219	0.684681
GM5069	0.0759745	0.978317	0.767773	0.916577	0.68466
CHRNA1	0.00753124	0.979806	0.799636	0.951502	0.684619
SSR2	0.717703	0.882066	0.918398	0.220061	0.684557
BRAF	0.295374	0.817098	0.676157	0.949433	0.684515
FURIN	0.786229	0.498386	0.829181	0.624183	0.684495
CCNL1	0.788546	0.657453	0.783332	0.508649	0.684495
TRIM28	0.995034	0.315816	0.984648	0.442274	0.684443
CENPT	0.681784	0.693205	0.730862	0.631797	0.684412
PUS7	0.852603	0.352727	0.791443	0.740793	0.684391
NAE1	0.840685	0.619631	0.718944	0.558222	0.684371
DHX8	0.754779	0.500869	0.878176	0.603658	0.684371
ATP5G1	0.539353	0.968054	0.984648	0.245303	0.68434
INTS12	0.549036	0.791691	0.755442	0.641066	0.684309
PRC1	0.899777	0.694364	0.901101	0.241827	0.684267
SHFM1	0.624597	0.960192	0.984648	0.167591	0.684257
HADHA	0.669618	0.621121	0.901928	0.54407	0.684184
MDH2	0.791111	0.932715	0.939336	0.0735744	0.684184
DCAF11	0.631548	0.733593	0.644956	0.726558	0.684164
NACA	0.997683	0.425805	0.984648	0.328313	0.684112
ZDBF2	0.427212	0.852272	0.514856	0.941985	0.684081
INTS9	0.745179	0.489779	0.786725	0.71464	0.684081
EIF2D	0.845651	0.506911	0.864355	0.519076	0.683998
CIRH1A	0.954233	0.537118	0.876603	0.368038	0.683998
ZFP568	0.970537	0.559546	0.833485	0.371928	0.683874
X4933424B01RIK	0.686088	0.69064	0.72391	0.634528	0.683791
KPNA1	0.848299	0.595961	0.845568	0.444592	0.683605
WDR12	0.614914	0.851527	0.854175	0.413556	0.683543
COPS5	0.671522	0.939171	0.984648	0.138625	0.683491
ARNT	0.611272	0.627493	0.768021	0.727055	0.68346
JMJD1C	0.543491	0.687909	0.678557	0.823802	0.68344
X2410002O22RIK	0.830092	0.43284	0.964082	0.505504	0.683129
COPG	0.867583	0.437474	0.8627	0.564429	0.683046
NDUFB2	0.835968	0.563685	0.908797	0.423239	0.682922
PGRMC2	0.764131	0.499462	0.747745	0.719854	0.682798
AU019823	0.874948	0.409915	0.701481	0.744765	0.682777
NDC80	0.787304	0.654308	0.76918	0.519987	0.682695
TAF12	0.810974	0.837871	0.721344	0.360506	0.682674
WHSC1L1	0.336009	0.810809	0.775801	0.807995	0.682653
TMEM29	0.833816	0.6073	0.618638	0.670612	0.682591
PSMF1	0.728379	0.518332	0.673674	0.809981	0.682591
USF1	0.811553	0.678308	0.801208	0.439212	0.682571
TUBGCP6	0.470744	0.796077	0.579161	0.88339	0.682343
PDCL	0.650749	0.588347	0.675329	0.814864	0.682322
MYBBP1A	0.789291	0.808574	0.92626	0.204668	0.682198
DCTD	0.905735	0.592899	0.843499	0.386328	0.682115
ZFA	0.032194	0.976827	0.736489	0.982868	0.682095
UBE2D3	0.273277	0.965985	0.952744	0.536373	0.682095
RBPMS	0.947199	0.693785	0.815278	0.271952	0.682053
UBA3	0.830506	0.554581	0.827195	0.515766	0.682012
SART3	0.79616	0.372838	0.736241	0.822561	0.68195
H2.Q1	0.000165522	0.993545	0.756021	0.977737	0.681867
GNAI2	0.876355	0.492593	0.889183	0.469254	0.681846
SLFN4	0.00364148	0.999586	0.725234	0.998841	0.681826
D11WSU99E	0.887859	0.606803	0.84383	0.388562	0.681764
MYEF2	0.98982	0.503683	0.826285	0.407266	0.681764
CCDC25	0.890425	0.63759	0.784242	0.414715	0.681743
PSMA6	0.643383	0.963668	0.984648	0.135231	0.681733
SP2	0.564347	0.597285	0.71133	0.853844	0.681702
ACO2	0.891252	0.605727	0.984648	0.245138	0.681691
FBXO6	0.687991	0.783497	0.625341	0.62981	0.68166
AAAS	0.827692	0.561036	0.796739	0.540843	0.681577
COX10	0.887362	0.31085	0.822974	0.704792	0.681495
CCNH	0.72722	0.786808	0.883886	0.327899	0.681453
TTC14	0.558388	0.548208	0.766863	0.851941	0.68135
PDIA4	0.769428	0.392452	0.935033	0.62799	0.681226
PABPN1	0.993958	0.310353	0.984648	0.435571	0.681133
ZFR	0.980551	0.317967	0.921212	0.504676	0.681102
PHAX	0.914591	0.526277	0.866176	0.416949	0.680998
ZNHIT3	0.898949	0.737234	0.829099	0.25838	0.680915
QTRTD1	0.725151	0.552264	0.739386	0.706364	0.680791
CHMP7	0.932964	0.295787	0.757097	0.736738	0.680646
PATL1	0.847223	0.482	0.775635	0.617645	0.680626
SAFB	0.821981	0.447654	0.855831	0.596954	0.680605
ATXN7L3B	0.626003	0.691467	0.742696	0.662253	0.680605
MRPL53	0.933295	0.67657	0.85012	0.261938	0.680481
ZFP445	0.703799	0.708433	0.746834	0.562774	0.68046
CXXC1	0.72242	0.561119	0.631797	0.806422	0.680439
MTMR2	0.979393	0.435322	0.887197	0.419681	0.680398
VMP1	0.921956	0.606141	0.874534	0.318712	0.680336
SGIP1	0.0703468	0.97451	0.683274	0.993131	0.680315
INO80C	0.606637	0.801622	0.868576	0.443929	0.680191
PRPSAP2	0.932136	0.826947	0.711247	0.250434	0.680191
HERC1	0.558057	0.657204	0.784491	0.72093	0.68017
GINS1	0.843665	0.775718	0.735082	0.366217	0.68017
XRN1	0.546387	0.67955	0.674832	0.819747	0.680129
FNIP1	0.712075	0.725648	0.694198	0.588265	0.680046
NLK	0.756352	0.674667	0.732186	0.556981	0.680046
X1810022K09RIK	0.54167	0.955061	0.954233	0.26889	0.679964
AHCYL1	0.941323	0.165853	0.776132	0.836216	0.679881
X2900064A13RIK	0.819085	0.463296	0.804602	0.632211	0.679798
SND1	0.413556	0.858893	0.892494	0.554167	0.679777
PIGP	0.994372	0.473558	0.947364	0.30365	0.679736
GABPB2	0.550608	0.711247	0.687164	0.769925	0.679736
TCEB1	0.997683	0.419681	0.984648	0.316892	0.679726
A230073K19RIK	0.0254076	0.982951	0.727551	0.982786	0.679674
NFE2L1	0.341223	0.793346	0.890921	0.693205	0.679674
H47	0.929653	0.546636	0.738227	0.503931	0.679612
ARID2	0.804519	0.539518	0.893735	0.480593	0.679591
SIDT2	0.909791	0.415542	0.984648	0.408342	0.679581
ZFX	0.450716	0.774063	0.732434	0.760904	0.679529
E530001F21RIK	0.97931	0.747	0.668874	0.322519	0.679426
RPF2	0.827112	0.778035	0.89837	0.213854	0.679343
D2WSU81E	0.63519	0.546884	0.767194	0.767856	0.679281
GANAB	0.945626	0.402632	0.8795	0.489365	0.679281
CDIPT	0.920963	0.438881	0.956716	0.400149	0.679177
AGL	0.0426219	0.894811	0.879583	0.899363	0.679095
PIGQ	0.668791	0.735	0.657453	0.654722	0.678991
LEO1	0.635024	0.85103	0.844906	0.384755	0.678929
MLLT4	0.733179	0.552926	0.868907	0.560043	0.678764
LSM11	0.493007	0.624348	0.615907	0.981793	0.678764
ZC3H14	0.78507	0.801788	0.690805	0.437391	0.678764
WASF2	0.956137	0.396094	0.902094	0.460233	0.678639
AKT2	0.858065	0.476786	0.853513	0.525449	0.678453
SEC23A	0.882066	0.261773	0.809567	0.760407	0.678453
AI314976	0.892576	0.502028	0.794339	0.524787	0.678433
TOR1AIP2	0.832492	0.698419	0.879831	0.302905	0.678412
TBPL1	0.818671	0.503352	0.595713	0.795498	0.678308
INO80	0.56716	0.747165	0.818836	0.579906	0.678267
RNGTT	0.85492	0.510055	0.735662	0.612017	0.678164
TKT	0.708351	0.764131	0.984648	0.255235	0.678091
IBTK	0.784491	0.590913	0.834726	0.502028	0.678039
ACOT9	0.845237	0.378631	0.676653	0.811388	0.677977
XAF1	0.0113382	0.987751	0.886866	0.825457	0.677853
WDR36	0.938591	0.430853	0.914508	0.42746	0.677853
USP37	0.859638	0.733096	0.838865	0.278987	0.677646
MSH6	0.81594	0.605313	0.889845	0.399404	0.677626
SERPINB1B	0.00802781	0.985682	0.732351	0.98411	0.677543
PI4KA	0.526194	0.544236	0.829016	0.810146	0.677398
[truncated: 10,083 more rows]

## Sheet: mouse atlas
GeneSymbol	Mixing ratio	Sigma	Zero (%)	F-statistics	Stability index
D8ERTD738E	0.95852	0.899828	0.970052	0.624441	0.86321
AP2M1	0.873838	0.97315	0.970052	0.622203	0.859811
DAD1	0.954389	0.981067	0.970052	0.50654	0.853012
ARF1	0.84957	0.992943	0.970052	0.598451	0.852754
TOMM22	0.884165	0.924785	0.970052	0.631325	0.852582
RBX1	0.968675	0.842513	0.970052	0.621687	0.850731
POMP	0.938726	0.946644	0.916351	0.600344	0.850516
RNASEK	0.927711	0.930809	0.918933	0.617212	0.848666
CUTA	0.939071	0.887952	0.884165	0.666609	0.844449
SERF2	0.993115	0.931497	0.924441	0.528227	0.84432
GABARAPL2	0.922031	0.915146	0.92358	0.616351	0.844277
RBM39	0.944062	0.847504	0.970052	0.61222	0.84346
CWC15	0.845955	0.816351	0.970052	0.74148	0.84346
NEDD8	0.928916	0.96506	0.970052	0.50568	0.842427
MRPS21	0.997246	0.86506	0.864888	0.633907	0.840275
CSNK2B	0.876248	0.953012	0.970052	0.556971	0.839071
UBL5	0.955422	0.956799	0.970052	0.47315	0.838855
TOMM6	0.914286	0.989673	0.970052	0.479518	0.838382
MED28	0.96833	0.869191	0.771773	0.741308	0.837651
GM6548	0.582272	0.995353	0.970052	0.795181	0.835714
ATP6V1G1	0.911876	0.930637	0.792943	0.699828	0.833821
CDC42	0.901549	0.985198	0.970052	0.476076	0.833219
PSMB3	0.928055	0.972117	0.90568	0.521343	0.831799
STRA13	0.988296	0.745439	0.937694	0.648365	0.829948
PPP1CA	0.9179	0.956282	0.970052	0.472461	0.829174
PSMA6	0.838726	0.961446	0.970052	0.544234	0.828614
BC031181	0.869019	0.869019	0.874699	0.699484	0.828055
SRP14	0.94716	0.904303	0.915318	0.542169	0.827238
UBE2V1	0.913081	0.968158	0.851979	0.574699	0.826979
ARHGDIA	0.892427	0.980551	0.820826	0.612565	0.826592
PCBP1	0.810155	0.986403	0.970052	0.536489	0.825775
PFDN2	0.966954	0.85611	0.970052	0.507057	0.825043
PSMB1	0.916867	0.989845	0.970052	0.419621	0.824096
BUD31	0.945611	0.846127	0.755077	0.748881	0.823924
PFDN5	0.942857	0.95938	0.913253	0.476936	0.823107
PSMA2	0.886403	0.9821	0.970052	0.449742	0.822074
SF3B5	0.947676	0.848021	0.970052	0.521515	0.821816
FAM96B	0.97074	0.742685	0.806368	0.766265	0.821515
COPS6	0.823064	0.962478	0.970052	0.53012	0.821429
SNX3	0.917384	0.966093	0.860585	0.539587	0.820912
UBE2N	0.842341	0.978657	0.970052	0.490361	0.820353
PSMA1	0.766781	0.963683	0.970052	0.577281	0.819449
OST4	0.935112	0.95043	0.928744	0.458692	0.818244
ADRM1	0.923236	0.947676	0.842169	0.547504	0.815146
PSMB2	0.891738	0.982444	0.970052	0.415663	0.814974
GNG5	0.911188	0.973494	0.970052	0.404303	0.814759
HSPA8	0.970224	0.976076	0.970052	0.338898	0.813812
RER1	0.849225	0.97642	0.830293	0.598795	0.813683
SON	0.998451	0.386059	0.970052	0.899484	0.813511
AHSA1	0.816179	0.895181	0.970052	0.570396	0.812952
GDI2	0.71704	0.889329	0.970052	0.673838	0.812565
BAX	0.977453	0.766437	0.684854	0.819277	0.812005
PSMC2	0.734596	0.954389	0.970052	0.58864	0.811919
ATP6V0E	0.950775	0.9358	0.904647	0.453528	0.811188
RAB7	0.91463	0.983993	0.734079	0.611532	0.811059
OCIAD1	0.830637	0.919966	0.900172	0.593115	0.810972
DYNLRB1	0.877797	0.980034	0.970052	0.414974	0.810714
CHCHD1	0.980895	0.751291	0.887608	0.619793	0.809897
SNRPA	0.849398	0.870224	0.913081	0.606196	0.809725
POLR2J	0.98778	0.824613	0.854389	0.570568	0.809337
SSU72	0.775387	0.832358	0.910155	0.719105	0.809251
SEC13	0.802065	0.959552	0.899828	0.575043	0.809122
TMBIM6	0.923924	0.953184	0.849914	0.509122	0.809036
COMMD2	0.916179	0.639415	0.789157	0.890189	0.808735
ATP5F1	0.832874	0.984682	0.970052	0.444923	0.808133
DPM1	0.903614	0.682272	0.93253	0.713253	0.807917
POLR2G	0.912737	0.758348	0.813597	0.742341	0.806756
FCF1	0.893115	0.778313	0.970052	0.583477	0.806239
MFAP1B	0.945783	0.674699	0.661446	0.941308	0.805809
BCAP31	0.887608	0.981239	0.779174	0.57401	0.805508
UBE2I	0.87074	0.943029	0.970052	0.437005	0.805207
PPP1CC	0.890017	0.819621	0.794492	0.713597	0.804432
DRG1	0.680379	0.848193	0.970052	0.718244	0.804217
LAMTOR2	0.985198	0.918417	0.819966	0.489673	0.803313
ATP5C1	0.836489	0.982788	0.970052	0.420998	0.802582
EMG1	0.941997	0.850258	0.87401	0.543546	0.802453
ANAPC11	0.988985	0.693976	0.93821	0.587263	0.802108
CLTA	0.888296	0.910671	0.902065	0.507229	0.802065
PSMB7	0.839759	0.977797	0.970052	0.42031	0.801979
PSMD8	0.833391	0.969019	0.90327	0.500688	0.801592
POLR2E	0.829088	0.866437	0.970052	0.539931	0.801377
MED10	0.883305	0.676592	0.844578	0.799484	0.80099
RPP21	0.989673	0.594148	0.937177	0.677797	0.799699
NGDN	0.80327	0.665921	0.970052	0.756454	0.798924
MRPL20	0.953873	0.906713	0.818417	0.515663	0.798666
UBB	0.99759	0.992083	0.970052	0.233735	0.798365
TXNDC9	0.78864	0.784854	0.970052	0.646644	0.797547
NDUFB11	0.949742	0.971601	0.921343	0.345783	0.797117
SCAMP3	0.756627	0.734596	0.797762	0.898451	0.796859
UBE2A	0.875043	0.755766	0.918589	0.635456	0.796213
ROMO1	0.919277	0.977625	0.970052	0.317212	0.796041
COX4I1	0.994148	0.955077	0.970052	0.263511	0.795697
CAPZB	0.895009	0.967642	0.855422	0.464372	0.795611
TIMM17B	0.913253	0.745267	0.844923	0.676076	0.79488
ATP6V1F	0.969191	0.964888	0.649053	0.595869	0.79475
SMU1	0.732702	0.843373	0.899139	0.702065	0.79432
MRPS18C	0.962478	0.838038	0.750947	0.625473	0.794234
BTF3	0.948193	0.988468	0.970052	0.270052	0.794191
NDUFB3	0.9	0.940448	0.824957	0.506713	0.793029
RAB11B	0.818761	0.933735	0.762306	0.655766	0.792642
ZNRD1	0.910499	0.462134	0.863167	0.933907	0.792427
UBC	0.986919	0.905852	0.970052	0.306713	0.792384
EIF1	0.981239	0.971084	0.970052	0.242513	0.791222
TCEB2	0.979174	0.987091	0.921687	0.276248	0.79105
CCDC72	0.961102	0.935284	0.930809	0.336833	0.791007
PARK7	0.926678	0.962995	0.904131	0.36988	0.790921
AURKAIP1	0.902754	0.844062	0.843201	0.572806	0.790706
CCDC12	0.941136	0.803442	0.752151	0.664888	0.790404
SPCS1	0.936317	0.988296	0.869535	0.365921	0.790017
OAZ1	0.928744	0.993632	0.930637	0.305336	0.789587
COX8A	0.990017	0.922547	0.970052	0.275215	0.789458
EIF4A3	0.733046	0.942341	0.970052	0.51136	0.7892
COX6A1	0.957143	0.955766	0.970052	0.273494	0.789114
SDF4	0.755077	0.93253	0.895181	0.573322	0.789028
SHFM1	0.982788	0.969363	0.970052	0.233563	0.788941
PHF5A	0.844406	0.798279	0.922203	0.587952	0.78821
CNBP	0.926162	0.98864	0.970052	0.267642	0.788124
SUMO1	0.793632	0.976936	0.970052	0.411532	0.788038
CNIH4	0.881583	0.859036	0.882616	0.527883	0.78778
MYEOV2	0.909122	0.980379	0.832186	0.429088	0.787694
MRPS33	0.99673	0.689157	0.824269	0.639931	0.787522
ATP5B	0.913425	0.983821	0.970052	0.282788	0.787522
TIMM23	0.952496	0.971945	0.882272	0.342685	0.787349
PSMA3	0.841824	0.987263	0.897935	0.420138	0.78679
HIGD2A	0.910843	0.915318	0.666437	0.654045	0.786661
MEA1	0.820826	0.904647	0.837177	0.583305	0.786489
NDUFA13	0.977797	0.94389	0.920826	0.30327	0.786446
PABPN1	0.951979	0.642169	0.970052	0.581583	0.786446
SEC11A	0.888124	0.929776	0.863855	0.464028	0.786446
MRPL51	0.906713	0.900344	0.92685	0.410155	0.786015
EIF5	0.8	0.900688	0.970052	0.471256	0.785499
PSMA4	0.812909	0.965404	0.970052	0.393632	0.785499
DPY30	0.874699	0.874355	0.970052	0.422547	0.785413
NUBP2	0.729088	0.6358	0.970052	0.806713	0.785413
RPS4Y2	0.932186	0.713941	0.917384	0.577969	0.78537
VDAC2	0.727883	0.960413	0.896902	0.554389	0.784897
BCAS2	0.743546	0.906024	0.970052	0.519966	0.784897
BUB3	0.783477	0.759897	0.862823	0.731497	0.784423
YBX1	0.9358	0.976248	0.970052	0.255077	0.784294
MRPL42	0.938898	0.834596	0.924269	0.439415	0.784294
PSMB6	0.913769	0.986919	0.859897	0.375904	0.784122
PSMD4	0.769363	0.963511	0.899656	0.503787	0.784079
PSENEN	0.958692	0.826506	0.522719	0.82685	0.783692
C1D	0.85284	0.848537	0.812392	0.620826	0.783649
NDUFS3	0.909639	0.905508	0.746816	0.571429	0.783348
SRP9	0.981583	0.698795	0.850086	0.601721	0.783046
DNAJB6	0.608606	0.912737	0.970052	0.638898	0.782573
LMAN2	0.712737	0.941136	0.826334	0.648021	0.782057
GM1821	0.996213	0.993115	0.91704	0.22031	0.78167
TRAPPC4	0.906368	0.741997	0.836661	0.641308	0.781583
ATP5H	0.95525	0.973322	0.912048	0.28537	0.781497
SRSF5	0.796213	0.895009	0.970052	0.463167	0.78111
HSP90AB1	0.943373	0.990534	0.970052	0.219277	0.780809
H3F3B	0.981411	0.957487	0.970052	0.213769	0.78068
PSMC4	0.800688	0.943718	0.829776	0.548365	0.780637
NDNL2	0.908262	0.80568	0.59432	0.813941	0.780551
MRPL17	0.925645	0.828227	0.877625	0.490534	0.780508
PSMA5	0.84716	0.968847	0.903442	0.401205	0.780164
RPA3	0.902582	0.706368	0.793632	0.717384	0.779991
RBM42	0.676936	0.926506	0.754217	0.761102	0.77969
YWHAE	0.815318	0.991222	0.970052	0.341652	0.779561
VAPA	0.705336	0.980895	0.970052	0.461274	0.779389
HBXIP	0.960929	0.798107	0.603959	0.754561	0.779389
NDUFA7	0.949398	0.955938	0.839071	0.372117	0.779131
NFU1	0.840103	0.749398	0.809466	0.716351	0.77883
GTF2A2	0.815835	0.850775	0.779862	0.66506	0.777883
CCDC59	0.920826	0.518761	0.888468	0.779346	0.77685
TOMM7	0.937349	0.958692	0.887263	0.323924	0.776807
NOP10	0.986231	0.86179	0.970052	0.289157	0.776807
RBM8A	0.84475	0.87074	0.923924	0.467642	0.776764
ERH	0.979002	0.929604	0.928399	0.26988	0.776721
FAM103A1	0.768158	0.794148	0.818244	0.72599	0.776635
BTF3L4	0.962823	0.683649	0.792083	0.66747	0.776506
SPAG7	0.742685	0.880895	0.828916	0.651807	0.776076
MRPL40	0.851119	0.744234	0.848881	0.660069	0.776076
MRPS14	0.959208	0.896041	0.780207	0.468158	0.775904
TXN2	0.813769	0.96833	0.901033	0.420482	0.775904
MRPL4	0.859725	0.836661	0.834423	0.572633	0.775861
MDH2	0.871429	0.976764	0.892427	0.362651	0.775818
INO80E	0.992771	0.562134	0.567126	0.981067	0.775775
HSBP1	0.947504	0.890017	0.83494	0.430293	0.775688
NDUFA2	0.964372	0.957831	0.762651	0.417384	0.775559
MRPL18	0.816351	0.777625	0.920998	0.586747	0.77543
HNRNPC	0.816007	0.949914	0.970052	0.365232	0.775301
PSMB5	0.919621	0.985542	0.795697	0.398967	0.774957
CHCHD2	0.966437	0.991394	0.895353	0.245095	0.77457
POLR2I	0.949225	0.742341	0.789329	0.617384	0.77457
RHOA	0.784854	0.990189	0.970052	0.351635	0.774182
HINT1	0.965404	0.945783	0.970052	0.214802	0.77401
LSM5	0.587952	0.847332	0.938898	0.721859	0.77401
L7RN6	0.92926	0.683305	0.714458	0.767986	0.773752
POLR2C	0.868158	0.873322	0.797935	0.553873	0.773322
UBE2D3	0.790017	0.978313	0.892599	0.431842	0.773193
MRPS17	0.87642	0.771945	0.781239	0.662995	0.77315
POLR1D	0.901033	0.971256	0.917556	0.301721	0.772892
ATP5J2	0.984682	0.906196	0.929432	0.27074	0.772762
GABARAP	0.970052	0.985714	0.754045	0.379346	0.772289
HNRNPK	0.764716	0.984854	0.970052	0.369535	0.772289
COX6C	0.976592	0.950258	0.970052	0.190534	0.771859
PSMC5	0.749398	0.968675	0.970052	0.399139	0.771816
SELK	0.961962	0.968503	0.82599	0.330637	0.771773
NDUFS8	0.879346	0.914974	0.830465	0.459552	0.771084
RPL36AL	0.921687	0.97969	0.970052	0.21222	0.770912
A430005L14RIK	0.862306	0.601205	0.812565	0.80654	0.770654
ATP5A1	0.808262	0.98296	0.970052	0.320826	0.770525
PPP4C	0.759725	0.874871	0.869363	0.578141	0.770525
MRPL55	0.936145	0.598451	0.822031	0.72358	0.770052
MRFAP1	0.882444	0.991566	0.89346	0.312392	0.769966
G3BP2	0.540792	0.794664	0.970052	0.77401	0.76988
CCDC124	0.888468	0.922375	0.704647	0.563683	0.769793
PTTG1	0.936833	0.551291	0.928916	0.661962	0.76975
TIMM17A	0.931325	0.898279	0.918761	0.329948	0.769578
UBE2L3	0.875387	0.822892	0.840448	0.539243	0.769492
POLR2D	0.916695	0.788985	0.790189	0.580551	0.769105
ACTR10	0.652151	0.830293	0.970052	0.623752	0.769062
2015-09-01	0.905508	0.99105	0.851463	0.328227	0.769062
BRP44L	0.98537	0.863855	0.782272	0.443201	0.768675
HPRT	0.795009	0.973666	0.970052	0.335628	0.768589
PSMB4	0.855594	0.98778	0.826506	0.403959	0.76846
PSMD7	0.819277	0.942169	0.970052	0.342341	0.76846
TBCB	0.893804	0.905164	0.716007	0.558348	0.76833
HMGB1	0.960069	0.867298	0.970052	0.274355	0.767943
SYF2	0.643373	0.703442	0.838898	0.886059	0.767943
COX6B1	0.990534	0.917384	0.914114	0.249398	0.767857
CFL1	0.99191	0.960585	0.970052	0.147504	0.767513
COX7A2	0.986059	0.857143	0.970052	0.256454	0.767427
SRSF2	0.832186	0.851119	0.892943	0.492943	0.767298
BC056474	0.959725	0.869363	0.679518	0.559552	0.76704
DDX5	0.718072	0.928227	0.970052	0.451463	0.766954
UBXN1	0.758692	0.940275	0.970052	0.398451	0.766867
TMED10	0.812392	0.988124	0.970052	0.29673	0.766824
MRPL11	0.899484	0.637005	0.801377	0.728916	0.766695
NACA	0.882616	0.976592	0.970052	0.236833	0.766523
RPS27L	0.941652	0.971773	0.970052	0.180551	0.766007
FIS1	0.925301	0.872633	0.760069	0.504475	0.76562
UQCRH	0.955938	0.951635	0.918417	0.236317	0.765577
LSM2	0.872289	0.770224	0.778313	0.639759	0.765146
SSR4	0.909294	0.950086	0.834768	0.365749	0.764974
ARPC3	0.960585	0.92926	0.78864	0.380723	0.764802
E030024N20RIK	0.12926	0.996386	0.939243	0.993287	0.764544
BANF1	0.91136	0.886919	0.970052	0.288985	0.764329
PAM16	0.994836	0.653873	0.851119	0.557143	0.764243
EBNA1BP2	0.883821	0.844234	0.921859	0.406713	0.764157
NCOR1	0.653356	0.784509	0.913597	0.704131	0.763898
RAB5C	0.777453	0.745783	0.732702	0.798279	0.763554
SNRPD3	0.826678	0.897418	0.970052	0.358692	0.76321
SAR1B	0.817556	0.936833	0.713597	0.584854	0.76321
USMG5	0.95043	0.938038	0.936833	0.226162	0.762866
BC005624	0.80568	0.723064	0.663855	0.857831	0.762608
CDC37	0.739931	0.962823	0.828399	0.518933	0.762522
PIGP	0.890361	0.829432	0.92926	0.400688	0.762435
ZMAT5	0.961274	0.640448	0.6821	0.763683	0.761876
NAA38	0.927194	0.790878	0.723236	0.605852	0.76179
TIMM8B	0.985026	0.82599	0.810843	0.422031	0.760972
TCEB1	0.94148	0.72031	0.970052	0.412048	0.760972
SNRPE	0.949914	0.884165	0.932358	0.274182	0.760155
HDAC1	0.58296	0.854733	0.970052	0.632702	0.760112
ALDOA	0.897074	0.985026	0.840103	0.316179	0.759596
EEF1D	0.855766	0.965232	0.970052	0.246816	0.759466
PGAM1	0.956454	0.986747	0.823924	0.269707	0.759208
SEC61G	0.907573	0.975904	0.862651	0.290534	0.759165
TMEM59	0.906024	0.990706	0.891394	0.248365	0.759122
SSB	0.767298	0.884337	0.970052	0.414286	0.758993
VPS28	0.898967	0.886747	0.565921	0.683305	0.758735
SRSF9	0.763683	0.860241	0.777797	0.633219	0.758735
VAMP8	0.953184	0.909466	0.970052	0.198623	0.757831
CHURC1	0.972806	0.791222	0.845439	0.420654	0.75753
SSR2	0.897418	0.975043	0.861962	0.295353	0.757444
TRAPPC3	0.846472	0.855766	0.531153	0.795697	0.757272
POLR2F	0.885886	0.970052	0.93494	0.237522	0.7571
FAU	0.971945	0.92685	0.970052	0.15938	0.757057
ARPC2	0.895181	0.886403	0.970052	0.276592	0.757057
DDX39B	0.638898	0.89759	0.970052	0.52117	0.756928
SRP19	0.879174	0.633563	0.885714	0.62926	0.756928
GNB1	0.877453	0.97883	0.891222	0.27969	0.756799
U2AF1L4	0.885198	0.622547	0.635284	0.882788	0.756454
OSTC	0.863855	0.922203	0.866265	0.372978	0.756325
MRPL27	0.964544	0.731842	0.824096	0.504131	0.756153
PHB	0.92117	0.771601	0.921515	0.409811	0.756024
NDUFV2	0.871256	0.963855	0.829432	0.358176	0.75568
NSMCE1	0.731497	0.693632	0.76988	0.827539	0.755637
EIF3K	0.8821	0.969191	0.903614	0.267126	0.755508
GM6402	0.115835	0.99673	0.933563	0.975387	0.755379
MRPL53	0.99432	0.69432	0.822719	0.509294	0.755164
ELOF1	0.969363	0.712048	0.883477	0.455766	0.755164
COPS4	0.706713	0.867642	0.824785	0.62117	0.755077
MED21	0.806368	0.725301	0.71222	0.776076	0.754991
RNF181	0.671256	0.813253	0.905852	0.626162	0.754131
MLF2	0.848537	0.977969	0.864716	0.325129	0.754088
MRPS18B	0.929088	0.778485	0.837694	0.470224	0.753873
COPE	0.842513	0.986059	0.778657	0.407745	0.753744
MAGOH	0.842857	0.886059	0.855938	0.429948	0.753701
ATP5E	0.9642	0.944234	0.884337	0.221859	0.753657
MED31	0.934251	0.563167	0.68864	0.828055	0.753528
BRD4	0.647849	0.588468	0.970052	0.807573	0.753485
PDHB	0.664888	0.832702	0.970052	0.545955	0.753399
ANAPC16	0.910671	0.441136	0.738898	0.922892	0.753399
SUMO2	0.970568	0.979002	0.737177	0.32599	0.753184
MRPS36	0.968847	0.820998	0.625645	0.597074	0.753141
GM6981	0.318244	0.995869	0.720138	0.977797	0.753012
RAC1	0.862823	0.958003	0.813081	0.377797	0.752926
LSMD1	0.894492	0.910327	0.688124	0.518589	0.752883
DYNLL1	0.941308	0.901721	0.970052	0.197418	0.752625
NSMCE2	0.727539	0.600861	0.843546	0.837005	0.752238
COMMD10	0.807057	0.751635	0.519277	0.930293	0.752065
TMEM14C	0.89673	0.965749	0.506713	0.638554	0.751936
SSNA1	0.896386	0.743373	0.774871	0.592943	0.751893
RBM7	0.639071	0.78778	0.799139	0.780723	0.751678
EIF3H	0.796558	0.975731	0.970052	0.264372	0.751678
MRPL32	0.895353	0.717556	0.750086	0.643546	0.751635
MRPL22	0.903098	0.618417	0.744406	0.740448	0.751592
DIABLO	0.846299	0.734768	0.764716	0.659552	0.751334
TMEM85	0.883133	0.916179	0.722547	0.483133	0.751248
DAZAP2	0.734079	0.816867	0.855766	0.597246	0.75099
ZFP706	0.783993	0.848365	0.970052	0.401377	0.750947
GPX4	0.971084	0.965921	0.75611	0.310327	0.750861
ATOX1	0.979518	0.835112	0.931842	0.256971	0.750861
COX17	0.993632	0.75938	0.720826	0.529088	0.750731
NDUFA3	0.946644	0.807917	0.888124	0.360241	0.750731
NDUFB6	0.924096	0.975387	0.816523	0.286231	0.750559
EIF3G	0.764544	0.951979	0.903787	0.381928	0.750559
SNRPG	0.90895	0.929088	0.970052	0.192943	0.750258
PFDN4	0.92358	0.654389	0.773666	0.649225	0.750215
NDUFC2	0.944406	0.916867	0.654561	0.484337	0.750043
TAF11	0.778313	0.673838	0.658003	0.889501	0.749914
PHB2	0.814114	0.961274	0.901549	0.322547	0.749871
MRPS7	0.818244	0.851291	0.835456	0.494148	0.749785
UBL7	0.826506	0.731497	0.681928	0.757143	0.749269
SUGT1	0.570396	0.60327	0.970052	0.853012	0.749182
MALAT1	0.997762	0.925645	0.970052	0.102754	0.749053
NDUFA6	0.960241	0.875387	0.812737	0.347676	0.74901
NDUFA9	0.766437	0.956971	0.78537	0.487263	0.74901
CALR	0.782616	0.923408	0.970052	0.319621	0.748924
YIPF4	0.683993	0.866954	0.74716	0.696902	0.748752
NDUFA4	0.932358	0.862134	0.970052	0.229776	0.74858
HNRNPA2B1	0.698623	0.918589	0.970052	0.40654	0.748451
RNF167	0.683133	0.572978	0.824613	0.911876	0.74815
MRPS16	0.982272	0.754905	0.686231	0.56833	0.747935
VPS29	0.884509	0.846988	0.667642	0.591222	0.74759
BCCIP	0.799139	0.885542	0.83821	0.467298	0.747547
SPCS2	0.863167	0.85525	0.698623	0.572289	0.747332
TAF9	0.819105	0.907401	0.907573	0.354733	0.747203
PCMT1	0.748365	0.816523	0.675731	0.748021	0.74716
MRPL21	0.973838	0.67642	0.86179	0.47642	0.747117
ATP5J	0.983305	0.942513	0.762823	0.299484	0.747031
SLC25A3	0.749225	0.984509	0.970052	0.283821	0.746902
RPL19	0.983649	0.917212	0.970052	0.115835	0.746687
MRPS11	0.904647	0.538726	0.70654	0.835284	0.746299
GRCC10	0.95938	0.877797	0.306713	0.840103	0.745998
CALM1	0.989329	0.834768	0.970052	0.18864	0.745697
AP1S1	0.746644	0.946816	0.875215	0.413597	0.745568
TMEM128	0.925818	0.564372	0.551979	0.939759	0.745482
RPL7L1	0.629948	0.768675	0.970052	0.613081	0.745439
ACTB	0.989501	0.977453	0.970052	0.0442341	0.74531
TXNL4A	0.71463	0.899484	0.970052	0.396558	0.745181
BNIP3L	0.817728	0.772978	0.833046	0.556627	0.745095
UBE2M	0.77401	0.956454	0.636661	0.610843	0.744492
EEF1A1	0.988812	0.920654	0.970052	0.0982788	0.744449
PPIA	0.996902	0.981583	0.851635	0.14716	0.74432
EDF1	0.965577	0.966609	0.619966	0.424441	0.744148
ATP6V1D	0.620998	0.754045	0.970052	0.630981	0.744019
RWDD1	0.99346	0.596902	0.76747	0.618244	0.744019
COX5B	0.983133	0.868158	0.92117	0.202754	0.743804
THOC3	0.73167	0.680207	0.804475	0.757659	0.743503
MRPL34	0.968158	0.716351	0.822547	0.465577	0.743158
UBXN4	0.778485	0.861102	0.916007	0.416523	0.743029
LAGE3	0.970396	0.691566	0.616523	0.69346	0.742986
PDZD11	0.834768	0.739759	0.708778	0.688468	0.742943
SRSF3	0.719277	0.908778	0.970052	0.373322	0.742857
RPL8	0.943546	0.932874	0.970052	0.124441	0.742728
MRPS18A	0.900688	0.801549	0.684337	0.583821	0.742599
UBE2B	0.770396	0.893287	0.736833	0.569535	0.742513
YWHAZ	0.880379	0.96747	0.892083	0.229432	0.742341
PSMD11	0.663167	0.954561	0.899484	0.452151	0.742341
STOML2	0.818589	0.900861	0.7642	0.485542	0.742298
CCT7	0.690706	0.972633	0.970052	0.334251	0.74191
SF3A3	0.593976	0.702582	0.908778	0.76179	0.741781
NME2	0.93253	0.983649	0.866609	0.183305	0.741523
MRPL41	0.944578	0.593976	0.730981	0.696386	0.74148
TSN	0.682788	0.788296	0.79759	0.697074	0.741437
GTF2H5	0.963167	0.677108	0.833735	0.491738	0.741437
H3F3A	0.992427	0.85852	0.970052	0.143546	0.741136
PRKAG1	0.700172	0.806024	0.591222	0.866609	0.741007
PTP4A2	0.726334	0.830981	0.970052	0.436489	0.740964
HSP90B1	0.82599	0.903098	0.970052	0.2642	0.740835
TRMT112	0.948365	0.576076	0.929948	0.508778	0.740792
VPS25	0.83167	0.865232	0.662306	0.603614	0.740706
MAP1LC3B	0.89346	0.785886	0.970052	0.312048	0.740361
LSM3	0.862995	0.726678	0.886059	0.485714	0.740361
CCDC56	0.94475	0.893115	0.704131	0.419277	0.740318
SDHB	0.848881	0.944923	0.723408	0.441652	0.739716
SF3B1	0.587435	0.815491	0.970052	0.58537	0.739587
MRP63	0.978485	0.642341	0.884682	0.452496	0.739501
SNAPC5	0.56747	0.695525	0.825645	0.869191	0.739458
PSMD12	0.746988	0.82358	0.970052	0.417212	0.739458
TRAPPC1	0.93821	0.677625	0.564888	0.776592	0.739329
DNAJB11	0.698107	0.845095	0.582444	0.831497	0.739286
ATP5G1	0.92031	0.866609	0.970052	0.200172	0.739286
PSMA7	0.651635	0.960929	0.970052	0.373838	0.739114
RPL29	0.966093	0.912565	0.898623	0.178485	0.738941
EIF3I	0.796386	0.966265	0.970052	0.223064	0.738941
RPS10	0.97401	0.8821	0.970052	0.12926	0.738855
SF3B2	0.801377	0.659725	0.922375	0.571084	0.73864
ORC6	0.597935	0.619277	0.970052	0.766781	0.738511
GRPEL1	0.728571	0.960069	0.868675	0.396386	0.738425
NDUFA1	0.954045	0.920826	0.845095	0.233391	0.738339
NDUFB10	0.969019	0.940792	0.686403	0.356454	0.738167
IFT20	0.950947	0.708778	0.857659	0.435112	0.738124
TMEM41B	0.664716	0.609294	0.970052	0.708262	0.738081
RANBP1	0.914802	0.810843	0.919277	0.307057	0.737995
COX16	0.948709	0.621515	0.645095	0.736317	0.737909
RPS15	0.928227	0.922031	0.970052	0.131325	0.737909
EEF1E1	0.837177	0.860757	0.922892	0.330809	0.737909
SUPT4H1	0.987435	0.545267	0.844406	0.574182	0.737823
POLR2H	0.829604	0.772633	0.850947	0.497935	0.73778
PAIP2	0.780551	0.865577	0.861102	0.443718	0.737737
RPL15	0.987952	0.856454	0.970052	0.136489	0.737737
PSMD14	0.645611	0.888985	0.904303	0.511704	0.737651
SNW1	0.608778	0.762478	0.914802	0.663167	0.737306
EIF5A	0.936489	0.944406	0.847676	0.220138	0.737177
NUDT21	0.88864	0.890706	0.751635	0.417728	0.737177
SDF2	0.794148	0.765749	0.76833	0.620482	0.737177
RPL41	0.924613	0.952151	0.970052	0.100172	0.736747
STX8	0.915835	0.679174	0.515491	0.836145	0.736661
PDCD10	0.641824	0.66747	0.8179	0.817384	0.736145
NDUFB5	0.904819	0.923924	0.770396	0.343201	0.735585
PRELID1	0.819449	0.979518	0.81463	0.328744	0.735585
TAX1BP1	0.757831	0.889845	0.897246	0.397418	0.735585
COX5A	0.971773	0.796902	0.915663	0.257315	0.735413
MYL6	0.979862	0.966781	0.85611	0.138382	0.735284
CDC26	0.937177	0.777108	0.505852	0.720654	0.735198
PDIA3	0.887091	0.975559	0.889157	0.188812	0.735155
UBA52	0.978313	0.879862	0.970052	0.112392	0.735155
PPIB	0.976936	0.987608	0.634768	0.34062	0.734983
SNRPD2	0.942341	0.915835	0.830981	0.250086	0.734811
TM2D3	0.919105	0.55852	0.744062	0.717212	0.734725
MRPL24	0.927367	0.836833	0.605508	0.568503	0.734552
AAMP	0.593287	0.978485	0.896558	0.469707	0.734509
SEC61B	0.975559	0.943373	0.75284	0.265749	0.73438
CCDC53	0.880034	0.636317	0.670568	0.749914	0.734208
RPL24	0.939759	0.970568	0.86747	0.158692	0.734122
HAX1	0.817384	0.838554	0.680551	0.599139	0.733907
RAB14	0.677797	0.881067	0.868503	0.507745	0.733778
RAN	0.87401	0.822719	0.970052	0.267986	0.733692
COPZ1	0.619105	0.964028	0.858864	0.492083	0.73352
EXOSC9	0.690017	0.716523	0.648537	0.87883	0.733477
ATP6V1C1	0.697935	0.622031	0.91463	0.698279	0.733219
PRDX1	0.900516	0.979346	0.890706	0.161962	0.733133
UFC1	0.836833	0.880723	0.784165	0.430465	0.733046
SLC25A5	0.771601	0.877281	0.970052	0.313081	0.733003
TSG101	0.745439	0.881756	0.715835	0.588124	0.732788
TEX261	0.851807	0.811532	0.424096	0.842685	0.73253
RPL4	0.938038	0.897935	0.970052	0.12358	0.732401
RABAC1	0.950086	0.948537	0.677969	0.352668	0.732315
MED29	0.933046	0.42117	0.663511	0.911188	0.732229
FTL1	0.997418	0.813425	0.970052	0.147676	0.732143
RPS9	0.994492	0.852324	0.970052	0.111532	0.7321
RNASEH2C	0.972289	0.73821	0.417728	0.798795	0.731756
NSMCE4A	0.699139	0.787091	0.758348	0.680379	0.731239
PDCD2L	0.811015	0.485886	0.666093	0.961962	0.731239
WBP2	0.893976	0.789501	0.642513	0.596386	0.730594
CALM2	0.730637	0.983305	0.890189	0.318072	0.730551
EEF2	0.837349	0.894148	0.970052	0.219966	0.730379
GINS4	0.748193	0.690017	0.671601	0.811532	0.730336
TRAPPC2L	0.935284	0.722719	0.632014	0.630465	0.73012
SRSF11	0.670396	0.723752	0.913769	0.612048	0.729991
SRSF10	0.67074	0.615318	0.970052	0.662651	0.72969
MCRS1	0.606713	0.745611	0.7179	0.848021	0.729561
PIN1	0.914114	0.859208	0.588468	0.55611	0.729475
CDC5L	0.708778	0.604475	0.879346	0.724441	0.72926
PIGYL	0.983477	0.719105	0.809294	0.404991	0.729217
MRPL35	0.849914	0.605852	0.845267	0.615663	0.729174
MRPS24	0.946127	0.87401	0.621515	0.474871	0.729131
EIF3C	0.766609	0.730809	0.970052	0.449053	0.729131
TPM3	0.8179	0.907229	0.894836	0.296213	0.729045
RPS21	0.843201	0.974355	0.934251	0.163855	0.728916
NDUFB2	0.91222	0.939759	0.857315	0.204475	0.728442
PRDX3	0.745267	0.883821	0.789673	0.494664	0.728356
CNIH	0.77074	0.9179	0.73821	0.486231	0.72827
NDUFB8	0.947849	0.928744	0.712048	0.323752	0.728098
MRPL2	0.832014	0.76747	0.807401	0.505336	0.728055
RPS6	0.977281	0.901033	0.902926	0.130809	0.728012
MAP2K2	0.739071	0.945955	0.670396	0.555766	0.727797
SUB1	0.886059	0.79191	0.970052	0.262995	0.727754
UQCRQ	0.934079	0.812565	0.922719	0.240448	0.727453
HSPE1	0.764888	0.921515	0.970052	0.251979	0.727108
TIMM13	0.976248	0.895697	0.735456	0.300516	0.726979
NR1H2	0.580551	0.697418	0.709122	0.920826	0.726979
PUF60	0.569535	0.95525	0.896213	0.486747	0.726936
EXOSC7	0.883649	0.833563	0.804303	0.385714	0.726807
ITPA	0.7642	0.81463	0.751463	0.576764	0.726764
MRTO4	0.801205	0.837522	0.925473	0.342169	0.726592
DNAJC8	0.780207	0.456971	0.970052	0.698451	0.72642
GSK3B	0.625473	0.806368	0.86506	0.608262	0.726291
MRPL15	0.830981	0.786231	0.657487	0.630293	0.726248
SNRPB	0.918072	0.964372	0.6179	0.404475	0.726205
GSK3A	0.00137694	0.997762	0.939587	0.965921	0.726162
SUMO3	0.774699	0.910499	0.749053	0.470396	0.726162
TCEA1	0.720826	0.627194	0.933907	0.622375	0.726076
SF3B4	0.806885	0.862651	0.719966	0.514458	0.72599
CETN3	0.76833	0.863339	0.782788	0.489329	0.725947
RPS3A	0.974699	0.853356	0.970052	0.105336	0.725861
ARPC1B	0.80654	0.940964	0.970052	0.185886	0.725861
UQCRB	0.948881	0.948881	0.777453	0.227883	0.725775
SNRPD1	0.884682	0.81222	0.93167	0.272461	0.725258
FXC1	0.984165	0.519449	0.523924	0.87315	0.725172
TMED2	0.725645	0.992427	0.769535	0.412737	0.725086
RPS14	0.993976	0.819793	0.970052	0.116523	0.725086
MRPL46	0.866437	0.589673	0.785714	0.658348	0.725043
MTCH2	0.744578	0.944062	0.862478	0.348709	0.724957
DDX56	0.659725	0.701033	0.870052	0.669019	0.724957
RHEB	0.867642	0.957315	0.762995	0.311876	0.724957
STIP1	0.678313	0.812737	0.970052	0.438726	0.724957
NUDCD2	0.800172	0.898623	0.599656	0.601205	0.724914
CHMP2A	0.751979	0.937177	0.831842	0.378485	0.724871
TIPRL	0.707401	0.679862	0.742169	0.770052	0.724871
ZFAND6	0.631325	0.620826	0.771601	0.875559	0.724828
TMEM208	0.939931	0.738382	0.523064	0.696558	0.724484
RAB11A	0.744234	0.838726	0.903959	0.411015	0.724484
CDIPT	0.436833	0.730981	0.909639	0.82031	0.724441
YWHAQ	0.82031	0.933046	0.970052	0.173838	0.724312
PHAX	0.762478	0.700516	0.781067	0.652668	0.724182
NDUFA8	0.967814	0.903442	0.554217	0.47074	0.724053
RPL23	0.914974	0.894836	0.970052	0.116007	0.723967
COMMD3	0.925473	0.854389	0.409294	0.70568	0.723709
TALDO1	0.899828	0.779862	0.970052	0.244406	0.723537
CDK2AP1	0.710155	0.9642	0.739415	0.479862	0.723408
COX7A2L	0.766093	0.915491	0.75852	0.453356	0.723365
NHP2L1	0.902238	0.815835	0.91136	0.263855	0.723322
CANX	0.728399	0.983477	0.89105	0.290017	0.723236
MRPS15	0.919449	0.692427	0.62358	0.656627	0.723021
COMMD1	0.894836	0.938554	0.554733	0.503442	0.722892
RPLP1	0.976076	0.876248	0.897074	0.141997	0.722849
NDUFB9	0.922719	0.950947	0.792771	0.224441	0.722719
FAM32A	0.529948	0.730293	0.900861	0.729776	0.722719
UNC50	0.853528	0.762134	0.490534	0.784337	0.722633
NSFL1C	0.603614	0.87315	0.799312	0.614114	0.722547
PPIE	0.783133	0.798967	0.775559	0.532186	0.722461
TOMM20	0.854905	0.926678	0.819449	0.28864	0.722418
PTGES3	0.683821	0.957659	0.970052	0.278141	0.722418
AI314976	0.851291	0.437005	0.687435	0.913769	0.722375
CCT5	0.762823	0.965577	0.893287	0.26747	0.722289
SSBP1	0.830293	0.456799	0.936317	0.664372	0.721945
PAPOLA	0.552668	0.705508	0.911876	0.716695	0.721687
LSM7	0.697246	0.837349	0.970052	0.381411	0.721515
ERGIC3	0.773494	0.95852	0.82117	0.331325	0.721127
PPP2CA	0.686747	0.974871	0.80895	0.411704	0.720568
MRPL13	0.832358	0.864028	0.734596	0.450947	0.720482
COMMD7	0.81463	0.666609	0.651463	0.749225	0.720482
DPM2	0.821859	0.656454	0.563339	0.839931	0.720396
TMED9	0.811876	0.977281	0.683477	0.408434	0.720267
TAX1BP3	0.933219	0.849742	0.841308	0.256282	0.720138
CACYBP	0.807229	0.775387	0.875043	0.422719	0.720095
RPS11	0.992255	0.788468	0.970052	0.128227	0.71975
RPLP2	0.974355	0.850086	0.913425	0.140275	0.719535
UQCRC2	0.649398	0.961102	0.896386	0.371256	0.719535
RAD23A	0.800516	0.780551	0.514286	0.781583	0.719234
HNRNPU	0.731153	0.762651	0.970052	0.412392	0.719062
GLRX3	0.763855	0.974699	0.850775	0.286575	0.718976
MRPL12	0.870224	0.884682	0.912565	0.208434	0.718976
MRPS12	0.944234	0.877108	0.612392	0.441997	0.718933
NDUFA11	0.962651	0.90809	0.776764	0.227711	0.718804
SNF8	0.980207	0.59432	0.563511	0.736833	0.718718
MRPS28	0.924957	0.84716	0.767298	0.335284	0.718675
MYL12B	0.918761	0.776592	0.89432	0.284682	0.718589
ARPC4	0.775559	0.818244	0.898967	0.381239	0.718503
AP2S1	0.929432	0.941997	0.554561	0.447849	0.71846
COX7C	0.927022	0.896213	0.741136	0.309466	0.71846
PPP1R11	0.915663	0.496213	0.706368	0.755422	0.718417
A730098P11RIK	0.00189329	0.998795	0.939759	0.932358	0.718201
CDC34	0.791566	0.631325	0.84957	0.599656	0.718029
SGTA	0.644923	0.863683	0.866437	0.496558	0.7179
PQBP1	0.88537	0.629776	0.616179	0.739587	0.717728
RRP36	0.665749	0.538382	0.722892	0.943201	0.717556
EIF4A2	0.574699	0.8	0.970052	0.524785	0.717384
ICT1	0.89432	0.668503	0.719105	0.586919	0.717212
COPS7A	0.710499	0.972806	0.904819	0.280723	0.717212
TRIAP1	0.844923	0.718072	0.663167	0.642685	0.717212
DERL2	0.686919	0.699656	0.67074	0.811015	0.717083
ADH5	0.64062	0.93821	0.786059	0.50327	0.71704
SBDS	0.809294	0.839415	0.832014	0.384682	0.716351
FKBP8	0.638726	0.943546	0.757143	0.525645	0.716265
FAM50A	0.653873	0.499312	0.757487	0.954389	0.716265
SRRM2	0.733563	0.510843	0.970052	0.65043	0.716222
PPP2R1A	0.467986	0.979862	0.970052	0.445955	0.715964
IMP4	0.597246	0.738726	0.794664	0.73253	0.715792
GADD45GIP1	0.972461	0.661962	0.734768	0.493804	0.715749
RPL37A	0.942513	0.853184	0.970052	0.097074	0.715706
HNRNPF	0.79673	0.868847	0.897418	0.299656	0.715663
TCP1	0.709639	0.928055	0.970052	0.254905	0.715663
BRI3	0.845439	0.872289	0.570912	0.57315	0.715448
RPL7	0.959552	0.948021	0.803098	0.150602	0.715318
USF1	0.661102	0.565577	0.675387	0.959036	0.715275
EIF2B1	0.726506	0.863511	0.870912	0.4	0.715232
SLC25A11	0.783821	0.853012	0.571945	0.651291	0.715017
COMMD6	0.963683	0.671256	0.561274	0.663683	0.714974
RPS29	0.88296	0.962306	0.876592	0.138038	0.714974
EXOSC1	0.644062	0.581411	0.93012	0.703787	0.714845
ZMAT2	0.789157	0.453356	0.886403	0.730293	0.714802
PSMG1	0.930465	0.774355	0.584509	0.568158	0.714372
DDOST	0.798795	0.986575	0.808606	0.263339	0.714329
AIMP2	0.798623	0.834251	0.774182	0.450258	0.714329
IDH3G	0.719966	0.883133	0.718244	0.534423	0.713941
TOMM5	0.910155	0.92031	0.672461	0.352496	0.713855
RPS3	0.986747	0.845267	0.889673	0.133219	0.713726
PSMD13	0.721343	0.931325	0.560757	0.64148	0.713726
ISCU	0.965921	0.789157	0.41704	0.682616	0.713683
YWHAB	0.538382	0.893804	0.895869	0.526334	0.713597
TXNL1	0.677108	0.972289	0.871429	0.333391	0.713554
D10WSU52E	0.689845	0.880551	0.751979	0.531842	0.713554
LSM1	0.880895	0.765232	0.536317	0.671256	0.713425
PDCL3	0.816523	0.918933	0.690189	0.428055	0.713425
ARL6IP1	0.865404	0.492943	0.905508	0.589329	0.713296
GPS1	0.810671	0.866093	0.606885	0.569363	0.713253
SCP2	0.765749	0.969535	0.796558	0.320998	0.71321
PTMA	0.950258	0.856627	0.970052	0.0757315	0.713167
SEPW1	0.980551	0.945611	0.837866	0.0874355	0.712866
ACTG1	0.973494	0.795009	0.886747	0.196041	0.712823
RBM3	0.86833	0.94475	0.87074	0.16747	0.712823
CCNH	0.588468	0.727367	0.813253	0.722031	0.71278
VDAC3	0.611015	0.933391	0.8642	0.442169	0.712694
NOL12	0.805852	0.681928	0.672633	0.688985	0.712349
2002-09-01	0.751463	0.936317	0.970052	0.190878	0.712177
RPL35A	0.875559	0.974182	0.84716	0.15043	0.711833
RPS24	0.913941	0.856282	0.970052	0.105852	0.711532
RPL13A	0.983821	0.791394	0.970052	0.100344	0.711403
SIVA1	0.878485	0.782616	0.843029	0.34148	0.711403
PSMD9	0.890189	0.592083	0.576076	0.786231	0.711145
OTUB1	0.619621	0.742857	0.916523	0.565404	0.711102
PSMD6	0.490189	0.938898	0.907057	0.50809	0.711059
ORMDL2	0.946816	0.857659	0.506885	0.532014	0.710843
RPS15A	0.90241	0.875559	0.970052	0.0951807	0.7108
DDX47	0.480207	0.662995	0.905164	0.79432	0.710671
KRTCAP2	0.949053	0.921859	0.596041	0.375559	0.710628
SCNM1	0.811532	0.400861	0.694664	0.932702	0.70994
CIAO1	0.718933	0.51704	0.638382	0.965232	0.709897
ZRANB2	0.885026	0.227194	0.970052	0.756971	0.709811
CRIPT	0.759208	0.692599	0.642341	0.744923	0.709768
PNN	0.606368	0.585198	0.933046	0.714458	0.709768
RPL37	0.931153	0.937005	0.834079	0.136661	0.709725
POP7	0.912565	0.521343	0.659208	0.745783	0.709725
PSMD3	0.713941	0.956627	0.699484	0.468675	0.709682
TIMM50	0.731325	0.809466	0.714286	0.583649	0.709682
DPM3	0.768503	0.877969	0.571601	0.62031	0.709596
SRRM1	0.566609	0.706885	0.970052	0.594492	0.709509
THAP11	0.74475	0.72358	0.447504	0.922203	0.709509
RPS16	0.97315	0.802754	0.970052	0.0915663	0.70938
SAP30L	0.920998	0.396213	0.60327	0.916695	0.709294
RPL21	0.957831	0.90654	0.818072	0.154733	0.709294
CCT8	0.554389	0.964716	0.970052	0.348021	0.709294
MED8	0.74389	0.555077	0.693632	0.844406	0.709251
EXOSC3	0.902926	0.648537	0.619449	0.665921	0.709208
DRG2	0.689157	0.662134	0.716523	0.768847	0.709165
LSM6	0.975904	0.441652	0.797074	0.621515	0.709036
FKBP4	0.711704	0.949398	0.895009	0.280034	0.709036
EIF4H	0.615835	0.958348	0.860757	0.401033	0.708993
NME1	0.92599	0.871601	0.83167	0.206713	0.708993
MAPRE1	0.427367	0.920482	0.970052	0.518072	0.708993
CDK7	0.489501	0.67883	0.919105	0.748365	0.70895
ANAPC13	0.845783	0.927539	0.690534	0.370052	0.708477
TMEM11	0.686059	0.825818	0.911188	0.410843	0.708477
TPR	0.758003	0.661446	0.970052	0.444234	0.708434
IMP3	0.871084	0.66833	0.650775	0.642341	0.708133
UQCR10	0.996386	0.675731	0.970052	0.190189	0.70809
YIF1B	0.786059	0.859552	0.604647	0.579174	0.707358
CCT6A	0.872806	0.949053	0.729604	0.277625	0.707272
TIPIN	0.60568	0.760241	0.804647	0.65852	0.707272
MRPL30	0.801549	0.837005	0.815318	0.374699	0.707143
NDUFB4	0.822719	0.935112	0.642857	0.427539	0.707057
P4HB	0.860241	0.894492	0.856282	0.217212	0.707057
ETFA	0.754217	0.970224	0.904991	0.197935	0.706842
EIF4A1	0.759036	0.925473	0.901205	0.24062	0.706583
RPS25	0.953528	0.767642	0.970052	0.134768	0.706497
ENY2	0.923064	0.735284	0.85938	0.307917	0.706411
POLR1C	0.754389	0.798623	0.837005	0.435284	0.706325
SNRPF	0.879002	0.918072	0.819277	0.208778	0.706282
SURF1	0.768675	0.666265	0.728744	0.661274	0.706239
ATG4B	0.530465	0.506368	0.913941	0.87401	0.706196
SERBP1	0.673838	0.951291	0.970052	0.228571	0.705938
RPS27A	0.96506	0.921687	0.784854	0.151635	0.705809
RPN2	0.666437	0.983133	0.891738	0.281411	0.70568
GEMIN7	0.915318	0.637866	0.403959	0.864888	0.705508
ACD	0.772978	0.546816	0.57401	0.927711	0.705379
UROD	0.809811	0.726162	0.622892	0.662306	0.705293
ISCA2	0.860929	0.492083	0.529948	0.93494	0.704475
NAP1L4	0.591394	0.766781	0.868158	0.591566	0.704475
CCDC58	0.90654	0.478485	0.889845	0.542857	0.704432
DPF2	0.656627	0.454561	0.842685	0.863855	0.704432
EIF3E	0.66747	0.958176	0.970052	0.22117	0.704217
CLPP	0.820654	0.821515	0.739587	0.43494	0.704174
AI462493	0.980723	0.358176	0.652324	0.824957	0.704045
ZBTB8OS	0.929776	0.531153	0.488124	0.866265	0.70383
SNRPA1	0.702065	0.822031	0.776936	0.514286	0.70383
SSSCA1	0.960413	0.651119	0.573666	0.629776	0.703744
GLOD4	0.69191	0.874699	0.970052	0.278313	0.703744
RAB1	0.618933	0.986231	0.898795	0.310671	0.703657
MAEA	0.597418	0.7821	0.733907	0.701033	0.703614
CBX3	0.653012	0.832186	0.90241	0.426506	0.703528
MED6	0.777281	0.366781	0.728916	0.941136	0.703528
STRAP	0.665921	0.902926	0.906885	0.338038	0.703442
RPL35	0.867814	0.883305	0.970052	0.0919105	0.70327
SNHG3	0.965749	0.394148	0.709639	0.743373	0.703227
RAP1A	0.788985	0.786919	0.610843	0.62599	0.703184
NUDC	0.712048	0.926162	0.832702	0.340964	0.702969
VBP1	0.531325	0.790189	0.810499	0.679174	0.702797
FAM54B	0.70895	0.701893	0.630637	0.769535	0.702754
LSM12	0.703098	0.76506	0.806713	0.5358	0.702668
SYS1	0.861446	0.778657	0.589329	0.580895	0.702582
CDK4	0.820482	0.876764	0.861618	0.250602	0.702367
TOR1A	0.730465	0.64062	0.51704	0.92117	0.702324
ERP44	0.707917	0.960241	0.585714	0.554217	0.702022
NHP2	0.90327	0.849914	0.876936	0.176764	0.701721
PDCD6	0.856799	0.952496	0.638038	0.359036	0.701592
DCAF13	0.435284	0.767814	0.90654	0.694492	0.701033
JTB	0.818933	0.889501	0.481928	0.613425	0.700947
RBBP4	0.688296	0.579518	0.970052	0.565921	0.700947
RAB8A	0.630465	0.529776	0.912392	0.730981	0.700904
CASP6	0.822375	0.643718	0.656627	0.680895	0.700904
DNTTIP2	0.557315	0.742169	0.970052	0.533563	0.700775
RPS2	0.940448	0.860069	0.890878	0.11136	0.700688
EIF3F	0.75852	0.969707	0.860413	0.213597	0.700559
RAI12	0.641136	0.700172	0.871601	0.588468	0.700344
EIF2B2	0.762995	0.712737	0.610155	0.715318	0.700301
SDHA	0.485886	0.841997	0.815491	0.657143	0.700129
DNAJC19	0.984509	0.636489	0.568675	0.610671	0.700086
EEF1G	0.835284	0.948193	0.857143	0.159725	0.700086
TBCA	0.835628	0.833046	0.741997	0.389501	0.700043
CNOT4	0.878141	0.266437	0.721343	0.933563	0.699871
EIF6	0.802754	0.934079	0.861274	0.200861	0.699742
POLR2K	0.24475	0.860413	0.898279	0.794836	0.69957
ZCRB1	0.854561	0.577797	0.764372	0.600688	0.699355
U2AF1	0.764028	0.936145	0.766609	0.330465	0.699312
EI24	0.736833	0.880207	0.641136	0.538554	0.699182
VTI1B	0.602582	0.89673	0.722719	0.574355	0.699096
NAPA	0.704475	0.924441	0.716695	0.450086	0.698924
MRPL54	0.974871	0.825301	0.683305	0.311532	0.698752
MRPL28	0.881239	0.882272	0.591566	0.439931	0.698752
CDK9	0.735972	0.723408	0.546816	0.788296	0.698623
MED30	0.956971	0.653356	0.322031	0.861102	0.698365
BSG	0.802926	0.989501	0.813425	0.187608	0.698365
COX7B	0.946988	0.772117	0.883305	0.190361	0.698193
BLOC1S2	0.955077	0.511188	0.702926	0.62358	0.698193
FUS	0.675731	0.560757	0.846472	0.709294	0.698064
WHSC2	0.43253	0.696558	0.717212	0.945611	0.697978
NUP85	0.360241	0.760413	0.867986	0.80327	0.697978
GM3258	0.00258176	0.999656	0.940103	0.849053	0.697849
TECR	0.842169	0.972461	0.774355	0.202238	0.697806
RPL7A	0.919793	0.92599	0.776248	0.168675	0.697676
TMEM222	0.772461	0.618072	0.590706	0.808434	0.697418
PRPF40A	0.406885	0.867126	0.970052	0.545439	0.697375
NDUFA5	0.99105	0.760929	0.783133	0.253184	0.697074
UXT	0.981756	0.539415	0.530293	0.736489	0.696988
DPH3	0.954217	0.49346	0.775904	0.564372	0.696988
C1QBP	0.756282	0.928916	0.86833	0.234423	0.696988
RNF7	0.883993	0.684854	0.871256	0.347504	0.696902
UQCRFS1	0.843373	0.918244	0.721687	0.301377	0.69617
RPL18	0.992599	0.879346	0.772289	0.140103	0.696084
TMEM167	0.82358	0.59191	0.838726	0.529948	0.696041
TMEM93	0.912048	0.764544	0.649914	0.457487	0.695998
OBFC2B	0.967986	0.75043	0.398795	0.666265	0.695869
SARNP	0.63253	0.857487	0.753012	0.540275	0.695826
NDUFS6	0.930809	0.931153	0.665404	0.254217	0.695396
PDCD5	0.826162	0.791566	0.622375	0.540792	0.695224
UBE2E1	0.908606	0.911015	0.48778	0.46988	0.69432
NAA20	0.553528	0.835456	0.84062	0.546644	0.694062
FTH1	0.997935	0.699312	0.970052	0.108778	0.694019
RAB9	0.786575	0.740103	0.543029	0.706368	0.694019
RPL39	0.735628	0.963167	0.970052	0.106713	0.69389
ARF5	0.925129	0.953356	0.487608	0.409466	0.69389
TAF10	0.93494	0.871773	0.536145	0.432358	0.693804
JAGN1	0.843718	0.690878	0.562134	0.677969	0.693675
RUVBL1	0.642857	0.779518	0.872978	0.479002	0.693589
TAF12	0.712392	0.461274	0.609294	0.991222	0.693546
FARSB	0.499139	0.826162	0.907229	0.541652	0.693546
TPD52L2	0.637694	0.839759	0.867642	0.428916	0.693503
SMC3	0.554733	0.706196	0.970052	0.542685	0.693417
E2F4	0.725129	0.610671	0.666265	0.77074	0.693201
EIF3D	0.687263	0.908262	0.786747	0.390017	0.693072
RPL31	0.920138	0.960757	0.76506	0.125301	0.692814
BC003965	0.879862	0.551979	0.565577	0.772806	0.692556
SDHC	0.822203	0.978141	0.624441	0.344578	0.692341
MRPL33	0.992943	0.748537	0.756454	0.271429	0.692341
HSP90AA1	0.92685	0.714974	0.970052	0.156627	0.692126
SLC35B1	0.698451	0.857315	0.631842	0.57969	0.691824
FKBP2	0.95611	0.929432	0.54062	0.340792	0.691738
RPS20	0.951119	0.759208	0.970052	0.0862306	0.691652
GHITM	0.269535	0.93012	0.970052	0.595697	0.691351
MOSC2	0.844234	0.874182	0.319449	0.727367	0.691308
MAF1	0.726162	0.739931	0.375215	0.923408	0.691179
ABCF2	0.659208	0.645095	0.907917	0.552324	0.691136
DCUN1D5	0.424785	0.874527	0.877108	0.587435	0.690964
PPP1R7	0.533046	0.53821	0.783821	0.908778	0.690964
PAK1IP1	0.498795	0.746644	0.970052	0.547849	0.690835
MED27	0.626506	0.485542	0.70241	0.948365	0.690706
BECN1	0.790878	0.833219	0.446127	0.690534	0.690189
UFD1L	0.560757	0.588985	0.811876	0.798967	0.690146
RPS13	0.969535	0.885026	0.786403	0.119277	0.69006
MPHOSPH8	0.901377	0.246299	0.798451	0.813597	0.689931
ATXN7L3B	0.893287	0.728744	0.537866	0.599484	0.689845
COX4NB	0.82685	0.606713	0.597762	0.728055	0.689845
CYCS	0.964888	0.840103	0.730465	0.223752	0.689802
UBE2S	0.995869	0.718761	0.763339	0.280895	0.689716
TMEM70	0.81222	0.77074	0.647504	0.528055	0.68963
CUL1	0.577281	0.587608	0.916695	0.676248	0.689458
CLNS1A	0.650775	0.875043	0.725645	0.506024	0.689372
PAICS	0.653701	0.851635	0.970052	0.2821	0.689372
SRPR	0.833907	0.541824	0.970052	0.41136	0.689286
TMEM147	0.909466	0.941824	0.519449	0.385198	0.688985
RPS26	0.916523	0.783821	0.970052	0.083821	0.688554
MRPL10	0.560069	0.644234	0.77883	0.770396	0.688382
LSM10	0.933907	0.501205	0.37642	0.941652	0.688296
SOD2	0.751291	0.780034	0.970052	0.251807	0.688296
TIMM22	0.79346	0.588812	0.546644	0.824269	0.688296
MANF	0.922547	0.829776	0.595353	0.405164	0.68821
DCTN3	0.886575	0.928571	0.531497	0.406196	0.68821
PPIG	0.553873	0.771429	0.925301	0.499139	0.687435
DARS	0.438898	0.769535	0.970052	0.570224	0.687177
SNX6	0.620482	0.381411	0.970052	0.774699	0.686661
NDFIP1	0.865577	0.972978	0.425129	0.482444	0.686532
FAM96A	0.741136	0.831153	0.800688	0.372806	0.686446
CIAPIN1	0.591566	0.618933	0.740792	0.794492	0.686446
PSMD2	0.401033	0.933219	0.970052	0.441308	0.686403
MRPS30	0.797418	0.750602	0.482272	0.714802	0.686274
GTF2E2	0.700516	0.790361	0.633563	0.620654	0.686274
TSFM	0.893632	0.732014	0.448709	0.670568	0.686231
USE1	0.866954	0.836489	0.630293	0.410499	0.686059
PPIL1	0.816867	0.742513	0.697074	0.485886	0.685585
TH1L	0.636145	0.518244	0.673494	0.912909	0.685198
STYX	0.856971	0.59673	0.367298	0.919449	0.685112
NDUFB7	0.951807	0.879174	0.541308	0.367814	0.685026
PHF23	0.784337	0.354045	0.711532	0.889673	0.684897
PIH1D1	0.794492	0.7358	0.551291	0.657487	0.684768
NDUFS7	0.898279	0.883477	0.606713	0.350086	0.684639
2005-03-01	0.61136	0.854217	0.692083	0.580379	0.684509
ADIPOR1	0.712565	0.817728	0.821343	0.38537	0.684251
TAF7	0.874182	0.206196	0.747332	0.909122	0.684208
PARL	0.75043	0.802065	0.684682	0.499312	0.684122
EIF1AD	0.777797	0.412392	0.879174	0.667126	0.684122
RPL14	0.935456	0.792771	0.892255	0.115491	0.683993
ATP5D	0.935628	0.967298	0.621859	0.211188	0.683993
UTP3	0.671429	0.519105	0.841997	0.703442	0.683993
RPL6	0.91704	0.905336	0.776592	0.136833	0.68395
IER3IP1	0.997074	0.377625	0.75525	0.60568	0.683907
H2AFZ	0.990706	0.464544	0.970052	0.309983	0.683821
ATP5L	0.836661	0.98537	0.648021	0.264716	0.683692
H2AFV	0.975043	0.547676	0.743546	0.46833	0.683649
CCDC115	0.577453	0.764716	0.588985	0.80241	0.683391
BLOC1S1	0.947332	0.868503	0.498795	0.418761	0.683348
CCT4	0.555594	0.961962	0.895525	0.320138	0.683305
TEX264	0.807573	0.870052	0.604819	0.450602	0.683262
MTPN	0.586403	0.57401	0.914974	0.657315	0.683176
SRPRB	0.583821	0.733391	0.631325	0.784165	0.683176
RALA	0.869191	0.778141	0.440964	0.643718	0.683003
CSNK2A1	0.754561	0.233563	0.932014	0.811876	0.683003
WBSCR22	0.690189	0.700861	0.55525	0.785198	0.682874
COMMD4	0.914458	0.51222	0.467298	0.836489	0.682616
BAD	0.772117	0.765921	0.582788	0.609466	0.682573
PPP1R8	0.727022	0.444923	0.654389	0.903959	0.682573
MRPS26	0.877108	0.753184	0.499312	0.6	0.682401
UBE2D2	0.503787	0.617212	0.805336	0.801893	0.682057
UBE2J2	0.638554	0.90241	0.568503	0.618417	0.681971
SMC6	0.469707	0.561618	0.970052	0.726162	0.681885
TMED5	0.651291	0.725818	0.769191	0.581239	0.681885
MRPL43	0.864888	0.707573	0.524613	0.629948	0.681756
AASDHPPT	0.772806	0.62685	0.672289	0.655077	0.681756
SNX1	0.59673	0.830637	0.761446	0.537349	0.68154
RPL27A	0.875215	0.917728	0.773322	0.157659	0.680981
MTDH	0.86179	0.64716	0.837522	0.377453	0.680981
KARS	0.607057	0.803959	0.970052	0.341136	0.680551
PSMC6	0.460069	0.925301	0.970052	0.366437	0.680465
EXOSC5	0.852496	0.718589	0.669019	0.481756	0.680465
ZCCHC17	0.911015	0.344234	0.664888	0.800516	0.680164
M6PR	0.658003	0.812392	0.700172	0.549914	0.68012
RPS4X	0.916351	0.916351	0.76179	0.125645	0.680034
NDUFA12	0.924785	0.890534	0.677281	0.227367	0.679991
GNB2L1	0.85938	0.783133	0.970052	0.106196	0.67969
NPC2	0.828399	0.757487	0.860929	0.271773	0.679647
SDHD	0.877625	0.826334	0.567642	0.446816	0.679604
RPS5	0.956282	0.812048	0.845955	0.103959	0.679561
CNO	0.873666	0.727022	0.237005	0.880551	0.679561
SKP1A	0.577969	0.954045	0.970052	0.216179	0.679561
RPL23A	0.919966	0.966954	0.713425	0.117384	0.679432
WDR89	0.4642	0.995009	0.662134	0.596213	0.679389
MCTS1	0.658348	0.707401	0.583133	0.768503	0.679346
VCP	0.448709	0.939415	0.900516	0.428227	0.679217
ELAVL1	0.483649	0.830809	0.774527	0.627883	0.679217
SMARCAD1	0.601205	0.267642	0.888812	0.957831	0.678873
PSMG4	0.995009	0.505508	0.480723	0.733735	0.678744
MRPS23	0.819966	0.60654	0.615491	0.672978	0.678744
HN1	0.776076	0.708606	0.970052	0.259897	0.678657
FNTA	0.670052	0.862478	0.665577	0.516179	0.678571
SRSF7	0.541824	0.803614	0.970052	0.398279	0.678442
TKT	0.666954	0.902065	0.970052	0.174355	0.678356
SIN3B	0.474871	0.798795	0.79432	0.645095	0.67827
ATP6AP1	0.755938	0.886575	0.680034	0.389673	0.678055
TMEM111	0.628055	0.68296	0.632874	0.767298	0.677797
HNRNPAB	0.787263	0.809983	0.893976	0.219793	0.677754
BRMS1	0.750086	0.528744	0.630981	0.800861	0.677668
BC003266	0.890534	0.531497	0.348537	0.939071	0.67741
AKT1S1	0.923752	0.796386	0.404819	0.584337	0.677324
MTX1	0.780034	0.705164	0.487091	0.736661	0.677238
RPL32	0.96988	0.684337	0.970052	0.0845095	0.677194
COX19	0.943029	0.546472	0.472633	0.745267	0.67685
NCBP2	0.513941	0.651291	0.879862	0.66179	0.676721
MRPL14	0.944923	0.804819	0.627539	0.32926	0.676635
MEAF6	0.627711	0.617384	0.5642	0.89673	0.676506
ARPC5	0.780723	0.894664	0.688985	0.341308	0.67642
GNAS	0.924441	0.89346	0.649225	0.238382	0.676377
RAP1B	0.748709	0.80327	0.811532	0.340448	0.67599
WDR45	0.53821	0.548193	0.74062	0.876936	0.67599
NUDT9	0.797246	0.720998	0.364028	0.820998	0.675818
RPL26	0.932874	0.951463	0.525818	0.292771	0.675731
BOLA2	0.793976	0.854045	0.705852	0.349053	0.675731
ANP32A	0.723924	0.706024	0.67401	0.598279	0.675559
RPL17	0.922203	0.84957	0.826678	0.103787	0.675559
MRPL39	0.758348	0.609122	0.61463	0.719793	0.675473
EIF2S1	0.610155	0.862306	0.905336	0.322892	0.675172
MTERFD1	0.688812	0.595181	0.553356	0.863167	0.675129
RUVBL2	0.560241	0.888468	0.867298	0.384165	0.675043
EIF4E2	0.44062	0.887435	0.918244	0.453701	0.675
NDUFC1	0.821343	0.898795	0.700344	0.279002	0.674871
D17WSU104E	0.865921	0.90327	0.483649	0.446472	0.674828
NUDT16L1	0.776764	0.70568	0.500172	0.716179	0.674699
TMEM223	0.841997	0.615146	0.475559	0.765749	0.674613
ATG5	0.665577	0.49432	0.646816	0.891738	0.674613
GTF3C6	0.833735	0.477797	0.709294	0.676764	0.674398
NPM1	0.907917	0.679346	0.970052	0.138898	0.674053
TTC35	0.685714	0.663167	0.544406	0.802926	0.674053
SRA1	0.83012	0.87969	0.525129	0.460757	0.673924
IMMP1L	0.89759	0.818589	0.393632	0.585714	0.673881
SMARCB1	0.590361	0.875215	0.713769	0.516007	0.673838
SF3A1	0.541308	0.365749	0.970052	0.817556	0.673666
VPS72	0.787952	0.8179	0.437866	0.650947	0.673666
RAE1	0.607573	0.70809	0.761102	0.6179	0.673666
EBP	0.800344	0.885886	0.434079	0.573494	0.673451
EEF1B2	0.721515	0.858348	0.970052	0.143201	0.673279
TMEM188	0.59759	0.655766	0.597935	0.841652	0.673236
ATPIF1	0.916007	0.792599	0.876764	0.107401	0.673193
RBBP7	0.640964	0.951807	0.893804	0.206196	0.673193
ANP32B	0.813425	0.755077	0.918072	0.20568	0.673064
EWSR1	0.491394	0.912392	0.89759	0.390361	0.672935
SLBP	0.551979	0.583133	0.908262	0.647332	0.672676
ATP5O	0.864544	0.891738	0.710327	0.223924	0.672633
DTYMK	0.796902	0.721687	0.756627	0.415146	0.67259
HSPD1	0.606024	0.872978	0.970052	0.241136	0.672547
PPID	0.564028	0.865749	0.875387	0.385026	0.672547
CORO1B	0.670912	0.890361	0.581239	0.54716	0.672418
MPDU1	0.696213	0.708434	0.561962	0.723064	0.672418
APEX1	0.899139	0.880379	0.627367	0.281756	0.67216
COQ7	0.867986	0.791738	0.60654	0.421859	0.672031
TXNDC12	0.767814	0.69191	0.509811	0.718072	0.671902
MRPS25	0.901721	0.516351	0.600861	0.667642	0.671644
HNRNPR	0.457659	0.775043	0.874871	0.57883	0.671601
TMEM60	0.827883	0.433219	0.52685	0.897935	0.671472
PEX16	0.798107	0.690189	0.560929	0.636317	0.671386
SAE1	0.600172	0.841824	0.82926	0.414114	0.671343
SNRNP40	0.609811	0.78864	0.67642	0.609811	0.67117
R3HDM1	0.751807	0.250602	0.809122	0.871256	0.670697
GAS5	0.81136	0.760069	0.970052	0.141136	0.670654
AK2	0.689329	0.867986	0.910843	0.214114	0.670568
LYAR	0.717556	0.556282	0.936145	0.471945	0.670482
RPL38	0.865749	0.946988	0.747849	0.120654	0.67031
DCTPP1	0.967298	0.653184	0.75938	0.301205	0.670267
NDUFS2	0.645783	0.974527	0.715491	0.34475	0.670138
PMPCB	0.750258	0.793804	0.580034	0.556454	0.670138
RPLP0	0.989157	0.615835	0.970052	0.104991	0.670009
MRPL9	0.615318	0.649225	0.772117	0.643373	0.670009
VTA1	0.743201	0.77642	0.505336	0.654733	0.669923
NXT1	0.82117	0.752668	0.556971	0.548709	0.66988
ZWINT	0.814974	0.840275	0.699656	0.324441	0.669836
DNAJC7	0.741824	0.524613	0.867126	0.545611	0.669793
GCSH	0.683305	0.900172	0.771256	0.323064	0.669449
NRBF2	0.881067	0.483305	0.398623	0.914114	0.669277
PLEKHJ1	0.848365	0.607229	0.572117	0.649053	0.669191
RPL10A	0.867298	0.901893	0.795525	0.111704	0.669105
ERCC1	0.771429	0.575904	0.441136	0.887263	0.668933
ACIN1	0.662995	0.397762	0.853528	0.761274	0.66889
DNAJC30	0.85043	0.538898	0.335112	0.951119	0.66889
HMGN1	0.704647	0.962651	0.896041	0.112048	0.668847
TOMM40	0.770052	0.914802	0.63253	0.358003	0.668847
EIF4E	0.601033	0.818072	0.970052	0.286059	0.668804
EIF3M	0.610671	0.954733	0.78778	0.321515	0.668675
CCT3	0.585886	0.914114	0.893632	0.280551	0.668546
ASPSCR1	0.711532	0.720482	0.506196	0.735628	0.66846
RPL27	0.956799	0.907745	0.667126	0.141824	0.668373
RPL22L1	0.89105	0.945267	0.717556	0.118761	0.668158
ACTR2	0.794836	0.602065	0.970052	0.304647	0.6679
MAX	0.852324	0.637349	0.555594	0.626334	0.6679
DPCD	0.927883	0.525818	0.464716	0.753184	0.6679
NOSIP	0.67642	0.354733	0.71463	0.925129	0.667728
LAPTM4A	0.889501	0.89432	0.805508	0.0814114	0.667685
NOL7	0.958176	0.306368	0.753356	0.652496	0.667599
SEC62	0.998107	0.299828	0.936661	0.4358	0.667599
PIN4	0.507401	0.92117	0.609639	0.632014	0.667556
RPL22	0.774355	0.779002	0.970052	0.146644	0.667513
NKAP	0.758864	0.410327	0.523236	0.977625	0.667513
ADPRH	0.720138	0.815663	0.618761	0.515318	0.66747
RRP1	0.580723	0.934768	0.746127	0.407917	0.667384
GOLGA7	0.781411	0.647504	0.798279	0.442341	0.667384
RAB2A	0.71222	0.984337	0.660757	0.311704	0.667255
MRPL38	0.850775	0.765404	0.503442	0.549398	0.667255
MRPL16	0.827539	0.598795	0.569363	0.67315	0.667212
MRPL48	0.598623	0.728399	0.816695	0.524957	0.667169
RDBP	0.525129	0.782272	0.648193	0.713081	0.667169
BC004004	0.722547	0.800861	0.361274	0.783305	0.666997
BRP44	0.928571	0.885714	0.576936	0.275559	0.666695
CHMP5	0.464372	0.807401	0.916867	0.477625	0.666566
POP5	0.934596	0.54148	0.558348	0.63167	0.666523
CDC123	0.7179	0.908434	0.57315	0.465921	0.666351
PSMC1	0.245095	0.919277	0.970052	0.530809	0.666308
DNPEP	0.682444	0.800344	0.702754	0.47969	0.666308
SNX22	0.533907	0.996558	0.829604	0.304819	0.666222
REXO2	0.850602	0.861446	0.578141	0.374527	0.666179
ZFP830	0.78296	0.437177	0.481756	0.962823	0.666179
ACP1	0.693287	0.873838	0.683133	0.413941	0.66605
ZFP207	0.57315	0.435628	0.970052	0.685198	0.666007
MRPL44	0.765232	0.566781	0.687091	0.644406	0.665878
PCNA	0.756971	0.585542	0.869019	0.451635	0.665792
RPS7	0.96179	0.709122	0.89673	0.0953528	0.665749
WASF2	0.809983	0.552324	0.783993	0.516351	0.665663
TWISTNB	0.74957	0.504303	0.759036	0.64957	0.66562
CNOT8	0.64148	0.44475	0.760241	0.814458	0.665232
DNAJC15	0.975215	0.52117	0.795869	0.36833	0.665146
LAMTOR3	0.616351	0.844923	0.57074	0.628227	0.66506
SLMO2	0.694148	0.935456	0.585026	0.445439	0.665017
DDX39	0.640792	0.709811	0.970052	0.339071	0.664931
CCNDBP1	0.590534	0.649398	0.573494	0.845955	0.664845
PPM1G	0.506024	0.756627	0.758003	0.63821	0.664716
RALY	0.80895	0.945095	0.440275	0.463511	0.664458
PPP6C	0.763167	0.432874	0.626334	0.835456	0.664458
NIP7	0.712909	0.641308	0.970052	0.332874	0.664286
KRAS	0.759897	0.525129	0.636317	0.735112	0.664114
TPP2	0.813941	0.10327	0.835628	0.903614	0.664114
D4WSU53E	0.781583	0.785026	0.638898	0.450775	0.664071
ALKBH7	0.94062	0.493804	0.482444	0.739415	0.664071
PPIL2	0.627539	0.548709	0.617384	0.862306	0.663985
LAMP1	0.798967	0.934596	0.796041	0.125129	0.663683
RNF187	0.77969	0.858176	0.44148	0.573838	0.663296
NCL	0.853873	0.664028	0.970052	0.165232	0.663296
MED11	0.818072	0.389501	0.522031	0.923064	0.663167
PLRG1	0.500172	0.76988	0.64389	0.738726	0.663167
UBE2E3	0.553356	0.807229	0.741308	0.550602	0.663124
N6AMT2	0.886231	0.58537	0.47883	0.701205	0.662909
TMEM33	0.698279	0.741136	0.58537	0.626506	0.662823
RAB24	0.80241	0.614974	0.483993	0.74957	0.662737
GMPS	0.635972	0.565404	0.836833	0.612737	0.662737
ATP6V0B	0.8358	0.789673	0.748193	0.276764	0.662608
YIPF3	0.751635	0.912048	0.459897	0.526506	0.662522
CTAGE5	0.548709	0.678141	0.734423	0.688812	0.662522
NAA10	0.803787	0.805852	0.619105	0.421343	0.662522
RAB10	0.474527	0.902238	0.912737	0.35938	0.66222
ANAPC5	0.601549	0.842685	0.859725	0.344923	0.66222
ANXA7	0.566954	0.896558	0.970052	0.215318	0.66222
MRPL36	0.872978	0.685714	0.535284	0.554733	0.662177
SNX2	0.788468	0.417384	0.970052	0.472289	0.662048
UQCR11	0.975731	0.85284	0.651291	0.167642	0.661876
NTAN1	0.810843	0.810671	0.407573	0.618072	0.66179
CCT2	0.519966	0.862823	0.970052	0.293804	0.661661
FAM165B	0.981067	0.713425	0.385026	0.566609	0.661532
ZFPL1	0.760929	0.727539	0.384165	0.773322	0.661489
PRR13	0.928399	0.486575	0.970052	0.260757	0.661446
MRPL52	0.870052	0.929948	0.539759	0.305852	0.661403
RSL1D1	0.666093	0.79346	0.909811	0.273666	0.660757
RDM1	0.804131	0.606024	0.344062	0.888812	0.660757
POLR3K	0.762306	0.639071	0.73167	0.509983	0.660757
GSTP1	0.921343	0.838382	0.72599	0.15611	0.660456
CREB3	0.824441	0.744923	0.40241	0.669363	0.660284
POLE3	0.512392	0.719449	0.857487	0.551119	0.660112
WDR74	0.716007	0.757831	0.718417	0.448021	0.660069
SLU7	0.502926	0.657659	0.763683	0.715835	0.660026
PFN1	0.996558	0.637694	0.89191	0.113425	0.659897
TSPAN31	0.705164	0.899139	0.650086	0.383477	0.659466
SSR1	0.628571	0.927883	0.771945	0.30895	0.659337
OSTF1	0.873322	0.638038	0.787263	0.338382	0.659251
SNX17	0.673322	0.734251	0.397418	0.83167	0.659165
ITGB1BP1	0.798279	0.495353	0.440103	0.902926	0.659165
ATP6V0D1	0.754905	0.310671	0.970052	0.601033	0.659165
ARL1	0.895525	0.981928	0.491222	0.267814	0.659122
IDH3A	0.686231	0.94148	0.757315	0.250775	0.65895
RPL11	0.952668	0.93494	0.593632	0.154389	0.658907
HCFC1R1	0.891566	0.919793	0.573838	0.25043	0.658907
MANBAL	0.795353	0.755594	0.34716	0.737005	0.658778
ETFB	0.892771	0.909983	0.650258	0.1821	0.658778
APRT	0.846644	0.904991	0.693287	0.189501	0.658606
NONO	0.523064	0.723236	0.970052	0.4179	0.658563
SCAF11	0.528055	0.451807	0.970052	0.683993	0.658477
RRP7A	0.544406	0.741308	0.617212	0.730465	0.658348
FAM114A2	0.52599	0.733046	0.700516	0.672806	0.65809
PSMC3	0.335112	0.967814	0.820482	0.507917	0.657831
FAM89B	0.922375	0.659897	0.220998	0.827711	0.657745
FBXO6	0.738726	0.643029	0.514114	0.73494	0.657702
HSPA14	0.272978	0.648193	0.832358	0.877281	0.657702
KIF5B	0.489157	0.949225	0.900688	0.291222	0.657573
ISCA1	0.727711	0.73253	0.572806	0.59673	0.657444
SUCLG1	0.809122	0.811876	0.724613	0.283993	0.657401
RPL3	0.957487	0.824957	0.720998	0.125818	0.657315
HSPA5	0.845095	0.668158	0.889329	0.226678	0.657315
ACBD6	0.880723	0.732186	0.502754	0.513081	0.657186
BC002163	0.000172117	0.999139	0.854217	0.775215	0.657186
ARF4	0.677625	0.940103	0.807229	0.203614	0.657143
ARMC1	0.523408	0.554733	0.725818	0.824613	0.657143
SURF4	0.656799	0.911532	0.69673	0.363339	0.6571
LRPAP1	0.642685	0.781928	0.9	0.303614	0.657057
ABHD11	0.709811	0.875731	0.746644	0.295181	0.656842
GTF2B	0.499656	0.731153	0.6	0.794664	0.656368
RNPS1	0.530637	0.714286	0.923752	0.45611	0.656196
PNO1	0.635628	0.842857	0.783305	0.362995	0.656196
PTRH2	0.834423	0.345267	0.628571	0.816007	0.656067
DERL1	0.628399	0.765577	0.53494	0.694836	0.655938
RPL9	0.954733	0.897762	0.65043	0.119966	0.655723
TRAPPC6B	0.62685	0.790706	0.358348	0.846988	0.655723
TMBIM4	0.834596	0.848881	0.402238	0.537005	0.65568
CHMP1A	0.610327	0.920138	0.65938	0.432874	0.65568
MKKS	0.926506	0.328227	0.707573	0.660241	0.655637
UTP11L	0.517556	0.662306	0.796213	0.646299	0.655594
NIPSNAP3B	0.793115	0.804475	0.354217	0.670224	0.655508
ZFP259	0.584165	0.682788	0.577625	0.777108	0.655422
CYTH2	0.663339	0.856971	0.592083	0.508606	0.65525
SLC35A4	0.456454	0.739071	0.68537	0.739759	0.655164
SDCCAG3	0.597762	0.400344	0.64148	0.980034	0.654905
PCBD2	0.987091	0.711876	0.274699	0.645611	0.654819
MRPS34	0.930637	0.809639	0.386919	0.49191	0.654776
GTF3A	0.844062	0.799828	0.385198	0.590017	0.654776
CUL2	0.521687	0.24062	0.931497	0.924613	0.654604
ERGIC2	0.590017	0.547504	0.655594	0.825129	0.654561
AZI2	0.790361	0.408778	0.56747	0.851291	0.654475
ATP5K	0.52685	0.909294	0.938726	0.242857	0.654432
CRELD2	0.72031	0.788124	0.532014	0.577108	0.654389
PDCD2	0.850086	0.581239	0.508606	0.677625	0.654389
DCTN2	0.654045	0.935972	0.617728	0.407229	0.653744
PDIA6	0.792427	0.938726	0.660929	0.222719	0.653701
ZNHIT1	0.801033	0.751979	0.581067	0.480379	0.653614
DYNC1LI1	0.542513	0.59105	0.675904	0.804819	0.653571
RCE1	0.770912	0.75284	0.385542	0.704991	0.653571
ACTL6A	0.593632	0.752324	0.766265	0.502065	0.653571
TRA2B	0.467126	0.758003	0.970052	0.418933	0.653528
YIF1A	0.838382	0.913081	0.445611	0.415491	0.653141
EIF3L	0.557487	0.970396	0.779518	0.303959	0.65284
PRICKLE3	0.520138	0.99346	0.724957	0.372461	0.652754
PRPF38A	0.730809	0.529948	0.608778	0.740964	0.652625
DDX42	0.757315	0.241997	0.730293	0.880723	0.652582
NAE1	0.740275	0.475559	0.593115	0.800688	0.65241
BNIP3	0.691566	0.713769	0.833907	0.370396	0.65241
TMEM50A	0.897246	0.849398	0.453528	0.409294	0.652367
ASH2L	0.382272	0.719793	0.872633	0.634596	0.652324
BDP1	0.684165	0.219793	0.85852	0.846299	0.652194
NDUFS4	0.821515	0.824096	0.497762	0.465232	0.652151
SMPD1	0.625818	0.676936	0.764544	0.54062	0.651979
GNAI2	0.840275	0.810155	0.760929	0.196386	0.651936
ARFRP1	0.724785	0.419966	0.526678	0.936317	0.651936
TMEM159	0.669191	0.852668	0.740448	0.345439	0.651936
EGLN2	0.605508	0.570396	0.55938	0.872289	0.651893
RPL36A	0.847676	0.906368	0.735628	0.117556	0.651807
DNAJC2	0.676592	0.682616	0.816351	0.431325	0.651721
EXOSC4	0.838898	0.426678	0.473322	0.867814	0.651678
BRD8	0.815491	0.0321859	0.970052	0.788985	0.651678
RBM27	0.898795	0.103098	0.788812	0.815146	0.651463
WBP11	0.524441	0.437694	0.875731	0.767642	0.651377
TUBA1B	0.817212	0.712392	0.814114	0.261618	0.651334
NME3	0.939415	0.601721	0.274871	0.789157	0.651291
DNAJA1	0.641652	0.710327	0.902238	0.350258	0.651119
MED1	0.422719	0.627539	0.735284	0.818933	0.651119
MCMBP	0.416179	0.55284	0.870568	0.764716	0.651076
SMC1A	0.59105	0.703787	0.868847	0.440448	0.651033
MED7	0.721859	0.536145	0.494148	0.851635	0.650947
XRCC1	0.55852	0.730637	0.458003	0.856454	0.650904
TADA1	0.476248	0.654217	0.643718	0.828916	0.650775
MRPL3	0.617384	0.724096	0.527883	0.733563	0.650731
MLLT10	0.692599	0.214458	0.834596	0.860929	0.650645
TOR2A	0.823924	0.534251	0.40654	0.837866	0.650645
YWHAH	0.791738	0.743546	0.738038	0.329088	0.650602
ACADL	0.539415	0.928399	0.787608	0.346127	0.650387
PCNP	0.630293	0.680379	0.801721	0.488985	0.650344
EIF1B	0.790189	0.711015	0.475387	0.623236	0.649957
FAIM	0.744406	0.652324	0.345783	0.856799	0.649828
UCHL5	0.727367	0.704131	0.676076	0.491566	0.649785
C330021F23RIK	0.00413081	0.998967	0.939931	0.655594	0.649656
DCTN5	0.522719	0.532186	0.598107	0.945095	0.649527
CYC1	0.789501	0.923064	0.579346	0.305164	0.649269
GM16517	0.83253	0.69673	0.283305	0.784509	0.649269
FKBP1A	0.848021	0.823408	0.776076	0.149053	0.649139
RPL13	0.994664	0.754389	0.754389	0.092599	0.64901
SEC61A1	0.66506	0.728916	0.827022	0.375043	0.64901
AKIRIN2	0.563511	0.653012	0.593804	0.785714	0.64901
PEBP1	0.877281	0.988985	0.590189	0.139415	0.648967
PEX14	0.691394	0.654561	0.47642	0.77315	0.648881
CDC40	0.843029	0.112048	0.672978	0.967298	0.648838
FIBP	0.72599	0.632874	0.368158	0.868158	0.648795
ACYP1	0.954905	0.567814	0.414802	0.656282	0.648451
TFG	0.659897	0.912909	0.683649	0.336489	0.648236
PA2G4	0.583305	0.809122	0.970052	0.229948	0.648107
HAT1	0.466093	0.793287	0.794148	0.537694	0.647806
MYG1	0.634596	0.624957	0.472117	0.859208	0.647719
GUK1	0.857315	0.822547	0.608262	0.302582	0.647676
6720456B07RIK	0.907401	0.873666	0.0497418	0.759208	0.647504
IMMT	0.501549	0.781756	0.826162	0.479346	0.647203
BCKDK	0.618761	0.884854	0.474527	0.610499	0.64716
MORF4L2	0.499484	0.987952	0.970052	0.130465	0.646988
SRSF6	0.38296	0.909639	0.906713	0.38864	0.646988
GGA1	0.701377	0.452668	0.510671	0.922719	0.646859
POLDIP3	0.457831	0.505164	0.915491	0.708778	0.646816
RNMT	0.488468	0.50568	0.849742	0.742857	0.646687
G3BP1	0.451463	0.917556	0.898107	0.319449	0.646644
MRPS10	0.833046	0.692943	0.423408	0.637177	0.646644
MTX2	0.799656	0.927711	0.393287	0.46506	0.646429
VKORC1	0.861274	0.891222	0.710843	0.122031	0.646343
TMEM126A	0.825645	0.656799	0.271429	0.831325	0.646299
STUB1	0.937005	0.939587	0.307745	0.400861	0.646299
NDUFV3	0.978141	0.620998	0.706713	0.279346	0.646299
CLPTM1L	0.514974	0.841136	0.600344	0.628399	0.646213
BTAF1	0.6821	0.268847	0.803442	0.830293	0.64617
HARS	0.420654	0.828571	0.759208	0.575731	0.646041
SMAP1	0.990361	0.272461	0.675215	0.645783	0.645955
PITPNA	0.619966	0.797762	0.723064	0.442857	0.645912
CCDC23	0.980034	0.600516	0.244406	0.75852	0.645869
ALG5	0.79191	0.713597	0.365232	0.712737	0.645869
NDUFA10	0.64716	0.947849	0.681756	0.30654	0.645826
PRPF38B	0.437005	0.636145	0.777625	0.732014	0.645697
BAG1	0.73821	0.967126	0.61136	0.265577	0.645568
NUP54	0.584337	0.443201	0.816867	0.737866	0.645568
ISYNA1	0.47315	0.624096	0.970052	0.514974	0.645568
LRRC59	0.549053	0.825129	0.909122	0.297246	0.645138
GAPDH	0.985886	0.966437	0.26833	0.359552	0.645052
H2AFJ	0.974182	0.610499	0.848193	0.147332	0.645052
LSM4	0.939587	0.858692	0.460413	0.321343	0.645009
ACADM	0.511876	0.687608	0.915835	0.4642	0.64488
SNRPC	0.0330465	0.980723	0.857831	0.707745	0.644836
MPV17L2	0.898623	0.578141	0.322203	0.780379	0.644836
CDK11B	0.733391	0.212392	0.82685	0.805852	0.644621
DDX46	0.843546	0.273494	0.856971	0.604303	0.644578
DRAP1	0.959036	0.871429	0.409811	0.337866	0.644535
ZFP637	0.740792	0.711188	0.37401	0.751635	0.644406
OSGEP	0.692771	0.801033	0.403614	0.67969	0.644277
ZFP106	0.655077	0.313253	0.926334	0.682272	0.644234
IWS1	0.564544	0.383821	0.753701	0.874699	0.644191
GARS	0.336833	0.88864	0.865921	0.48537	0.644191
ARL6IP4	0.841136	0.530637	0.457487	0.747332	0.644148
GM2382	0.864716	0.33821	0.49759	0.875731	0.644062
RPS8	0.90809	0.734423	0.825129	0.108606	0.644062
MAP2K1	0.505336	0.66988	0.671945	0.729088	0.644062
MED4	0.524785	0.441997	0.722203	0.886919	0.643976
H13	0.745783	0.864544	0.445955	0.518244	0.643632
DDX49	0.703614	0.587263	0.501893	0.781756	0.643632
DCTN6	0.761102	0.769019	0.439587	0.604475	0.643546
EIF2B5	0.422892	0.634251	0.876076	0.64062	0.64346
DNAJA2	0.294492	0.946299	0.901721	0.430981	0.643373
TIMM9	0.870568	0.579002	0.662478	0.460585	0.643158
TSEN34	0.831497	0.938382	0.530637	0.271945	0.643115
CKS1B	0.937866	0.494148	0.881067	0.25938	0.643115
THAP7	0.831153	0.503614	0.277108	0.960241	0.643029
BOLA1	0.986403	0.483649	0.508778	0.592771	0.6429
MIR703	0.00223752	0.999828	0.970052	0.599312	0.642857
ERP29	0.807401	0.658692	0.725473	0.379518	0.642771
PTBP1	0.404131	0.88778	0.970052	0.308262	0.642556
MRPL50	0.897762	0.34957	0.686059	0.636661	0.642513
ILK	0.582788	0.864888	0.633735	0.488468	0.64247
EIF3A	0.422203	0.88537	0.970052	0.29191	0.642384
FAM192A	0.547676	0.470396	0.644406	0.906713	0.642298
TSIX	0.998279	0.634079	0.201721	0.734596	0.642169
ESD	0.829776	0.951119	0.501377	0.286403	0.642169
PTEN	0.47074	0.434768	0.970052	0.692943	0.642126
HSF1	0.679518	0.405336	0.571256	0.912392	0.642126
PPP1R35	0.969707	0.625818	0.0495697	0.923236	0.642083
DNTTIP1	0.776592	0.720138	0.366954	0.70241	0.641523
DLD	0.453184	0.818761	0.802754	0.490878	0.641394
FDPS	0.801721	0.678657	0.830809	0.253873	0.641265
NDUFV1	0.751119	0.953873	0.595697	0.263683	0.641093
RPL36	0.976764	0.786403	0.705164	0.0958692	0.64105
TRA2A	0.624269	0.40654	0.887952	0.64389	0.640663
HGS	0.650258	0.486919	0.732874	0.692083	0.640534
VPS26A	0.346299	0.590189	0.809811	0.815663	0.640491
BC031781	0.864372	0.425301	0.883649	0.388296	0.640404
CCDC101	0.728744	0.551635	0.579518	0.700861	0.640189
EIF2D	0.510843	0.750258	0.768675	0.530637	0.640103
BCAT2	0.598279	0.844578	0.654905	0.461618	0.639845
DDRGK1	0.707229	0.819105	0.421859	0.611015	0.639802
PRPSAP1	0.616867	0.754561	0.704475	0.481928	0.639458
AGGF1	0.447332	0.552668	0.778485	0.77883	0.639329
SF1	0.467642	0.593804	0.882444	0.613253	0.639286
UBE2K	0.243546	0.865921	0.928571	0.519105	0.639286
CPSF3L	0.571084	0.519621	0.602238	0.864028	0.639243
PRPF19	0.809639	0.628744	0.644062	0.474355	0.6392
AIP	0.720998	0.75525	0.36506	0.714974	0.639071
DHPS	0.810327	0.361618	0.484854	0.898967	0.638941
JKAMP	0.791394	0.616867	0.538898	0.608606	0.638941
WDR33	0.445955	0.608434	0.719277	0.7821	0.638941
PARP2	0.845267	0.0478485	0.803614	0.85852	0.638812
PHPT1	0.978657	0.811015	0.485714	0.279518	0.638726
TMEM120A	0.781239	0.667814	0.499828	0.605164	0.638511
GSPT1	0.667642	0.534423	0.926162	0.425645	0.638468
TPRGL	0.775215	0.827539	0.358176	0.592427	0.638339
ACO2	0.445783	0.776936	0.970052	0.360413	0.638296
ZFR	0.389501	0.683993	0.834251	0.644923	0.638167
HADHB	0.570224	0.934423	0.70568	0.341824	0.638038
RPAIN	0.889157	0.250947	0.443201	0.968847	0.638038
PRDX4	0.801893	0.88296	0.574182	0.292599	0.637909
WBP4	0.748021	0.311876	0.646644	0.84389	0.637608
CCS	0.737349	0.814458	0.406713	0.591394	0.637478
PRKAR1A	0.681928	0.816695	0.612048	0.438898	0.637392
EIF4EBP1	0.921515	0.669019	0.636145	0.321859	0.637134
METTL10	0.786747	0.635628	0.299312	0.826334	0.637005
MRPL23	0.993804	0.877453	0.249914	0.42685	0.637005
RCHY1	0.509983	0.515146	0.680207	0.842513	0.636962
LASS5	0.587608	0.61222	0.553873	0.793632	0.636833
PSME2	0.881928	0.852151	0.384682	0.428571	0.636833
POLR3C	0.745955	0.41463	0.517212	0.869535	0.636833
BOD1L	0.609466	0.360757	0.779346	0.79759	0.63679
DCAKD	0.938554	0.497246	0.482616	0.628055	0.636618
UBE3A	0.75938	0.365577	0.721859	0.699656	0.636618
SMC5	0.59191	0.332186	0.697935	0.924441	0.636618
IMPDH2	0.669535	0.930981	0.755766	0.189845	0.636532
UBXN6	0.660241	0.649053	0.547504	0.689157	0.636489
FAM173A	0.907229	0.722203	0.298451	0.617556	0.63636
STK11	0.528916	0.694836	0.583993	0.737177	0.636231
NRBP1	0.582444	0.514458	0.625129	0.822031	0.636015
WDR18	0.695181	0.702238	0.594664	0.551979	0.636015
FOXN2	0.464716	0.522892	0.853873	0.702582	0.636015
ATP6V0C	0.977625	0.990017	0.147504	0.428399	0.635886
YPEL5	0.570568	0.37642	0.747504	0.848881	0.635843
HNRNPD	0.315835	0.807057	0.970052	0.44957	0.635628
MMADHC	0.655422	0.866781	0.564028	0.456282	0.635628
ADSL	0.528227	0.75852	0.710499	0.545095	0.635585
FGFR1OP2	0.871945	0.356282	0.542513	0.771429	0.635542
MED17	0.505164	0.380379	0.670224	0.986231	0.635499
SRPK1	0.604475	0.533735	0.930465	0.472978	0.635413
SUCLA2	0.40327	0.891566	0.831325	0.415318	0.63537
MRPL49	0.789673	0.287263	0.618589	0.845611	0.635284
TBCC	0.878313	0.622892	0.29191	0.747849	0.635241
FARSA	0.655766	0.651807	0.670912	0.562306	0.635198
ROCK1	0.519105	0.608778	0.804819	0.607573	0.635069
NPM3	0.909811	0.856799	0.567298	0.206024	0.634983
SLC25A4	0.754733	0.954217	0.739759	0.091222	0.634983
HSPA4	0.674871	0.532702	0.9179	0.41222	0.634423
SAR1A	0.584854	0.825645	0.864372	0.262651	0.63438
EIF1AX	0.473494	0.878485	0.924096	0.261446	0.63438
NDUFAF3	0.958864	0.507745	0.242341	0.828227	0.634294
PSME3	0.516179	0.746816	0.77642	0.497246	0.634165
SLC39A7	0.665404	0.90568	0.563167	0.401893	0.634036
PSMD10	0.839587	0.480723	0.395869	0.819793	0.633993
FAM82A2	0.592083	0.600344	0.618072	0.725473	0.633993
BLMH	0.578485	0.800516	0.584682	0.571945	0.633907
DUT	0.866609	0.543546	0.81704	0.308434	0.633907
ZDHHC4	0.755422	0.435456	0.42358	0.920998	0.633864
CISD2	0.628916	0.687952	0.481239	0.734251	0.63309
POLR2A	0.788812	0.272978	0.790534	0.680034	0.63309
RANBP3	0.516007	0.556627	0.513253	0.946127	0.633003
GTF2F2	0.613425	0.718933	0.848709	0.350775	0.63296
CSNK1A1	0.571429	0.927194	0.751807	0.281067	0.632874
AARSD1	0.734251	0.703098	0.426162	0.667814	0.632831
MRPL37	0.494148	0.775215	0.656971	0.604991	0.632831
ATP6V1E1	0.311532	0.932014	0.907745	0.37969	0.632745
ATP6V1H	0.598451	0.756454	0.592943	0.58296	0.632702
EPRS	0.488124	0.846644	0.906368	0.289501	0.632659
LEO1	0.485026	0.56833	0.745955	0.731153	0.632616
USP5	0.388985	0.696386	0.915146	0.529604	0.63253
PRPF31	0.488985	0.579174	0.72031	0.741652	0.63253
AATF	0.455594	0.662823	0.621687	0.789501	0.632401
HDGF	0.397762	0.953701	0.970052	0.207745	0.632315
2007-09-01	0.824613	0.603959	0.860241	0.239587	0.6321
KRR1	0.586231	0.255766	0.797418	0.888985	0.6321
DDA1	0.666781	0.617728	0.491738	0.751979	0.632057
SAP30BP	0.583993	0.427883	0.634079	0.881756	0.631928
LUC7L3	0.692083	0.161102	0.886575	0.78778	0.631885
TXNDC17	0.849053	0.91704	0.565749	0.195353	0.631799
D4ERTD22E	0.353873	0.549053	0.804131	0.820138	0.631799
MOSPD3	0.808434	0.701205	0.331325	0.685886	0.631713
COBRA1	0.443201	0.590534	0.627883	0.865232	0.631713
PISD	0.307573	0.756282	0.790878	0.672117	0.631713
SENP2	0.670224	0.271773	0.772633	0.812048	0.63167
UCHL3	0.785026	0.692771	0.783649	0.265232	0.63167
2400001E08RIK	0.901205	0.888124	0.0488812	0.688296	0.631627
SLC25A17	0.724613	0.939243	0.606024	0.256627	0.631627
GLRX5	0.908778	0.913425	0.369535	0.333735	0.631368
PRPF6	0.952324	0.0239243	0.662995	0.886231	0.631368
MAT2B	0.737177	0.50895	0.534079	0.744406	0.631153
MRPS6	0.917556	0.612565	0.6642	0.33012	0.63111
ALG14	0.870396	0.555938	0.372806	0.725129	0.631067
BLVRA	0.732186	0.575215	0.332186	0.884509	0.631024
MAPK1IP1L	0.335972	0.712909	0.92599	0.549053	0.630981
PBRM1	0.386575	0.625301	0.873838	0.637005	0.63068
IK	0.270224	0.610327	0.839243	0.802754	0.630637
RBM17	0.636661	0.606368	0.745095	0.534079	0.630551
NSD1	0.540275	0.229432	0.878313	0.873838	0.630465
ING1	0.648193	0.213425	0.729088	0.930809	0.630379
BC018507	0.841308	0.0760757	0.607917	0.996041	0.630336
BZW1	0.343373	0.837694	0.970052	0.370224	0.630336
RP9	0.961446	0.570912	0.46833	0.520482	0.630293
PRKRIP1	0.579862	0.285886	0.818589	0.836833	0.630293
RAB18	0.616007	0.820482	0.790706	0.293632	0.630207
NFYC	0.325645	0.551807	0.811704	0.831153	0.630077
LTV1	0.433219	0.855938	0.802926	0.427883	0.629991
FAM76A	0.77315	0.395181	0.564544	0.786919	0.629948
PTPLB	0.858348	0.864716	0.451119	0.345267	0.629862
COPS8	0.328055	0.785542	0.733391	0.672461	0.629862
RBM25	0.414974	0.699139	0.922547	0.478657	0.62883
EIF3B	0.423924	0.865404	0.903098	0.322203	0.628657
EIF4G2	0.27401	0.662651	0.970052	0.607401	0.628528
CAPZA2	0.472289	0.68537	0.970052	0.386231	0.628485
TXN1	0.974527	0.804131	0.638726	0.0963855	0.628442
GRB2	0.780379	0.633391	0.674182	0.425129	0.62827
PGK1	0.871773	0.959208	0.365749	0.315318	0.628012
BRCC3	0.679002	0.636833	0.387608	0.80809	0.627883
UBN1	0.499312	0.660069	0.487435	0.864372	0.627797
KCMF1	0.451291	0.710499	0.920654	0.428744	0.627797
MPHOSPH10	0.746472	0.439243	0.850258	0.474527	0.627625
ATRX	0.415663	0.526334	0.970052	0.598107	0.627539
PGD	0.663855	0.734079	0.870396	0.241824	0.627539
THOC2	0.510499	0.186919	0.932702	0.879862	0.627496
GM6251	0.0270224	0.997074	0.863511	0.622031	0.62741
SOD1	0.905336	0.447504	0.970052	0.186575	0.627367
RPS23	0.977969	0.922892	0.479002	0.128916	0.627194
PDIA4	0.371429	0.729088	0.862134	0.546127	0.627194
CHCHD3	0.685026	0.78537	0.556454	0.481411	0.627065
ATP5G3	0.458003	0.922719	0.919793	0.207573	0.627022
SPG21	0.736317	0.881239	0.384854	0.505508	0.626979
GM6654	0.0020654	0.998451	0.939071	0.567642	0.626807
RPF2	0.46833	0.675904	0.842857	0.520138	0.626807
CEP57	0.805508	0.152496	0.680379	0.868675	0.626764
BAZ1B	0.384165	0.520654	0.80809	0.793804	0.626678
JMJD6	0.638038	0.614802	0.566781	0.687091	0.626678
ELF2	0.77642	0.296902	0.516867	0.916179	0.626592
BBIP1	0.634423	0.340448	0.63494	0.894664	0.626119
AHSA2	0.729948	0.613253	0.244234	0.915491	0.625731
USP14	0.399656	0.698623	0.875904	0.528571	0.625688
CUEDC2	0.728055	0.799139	0.339931	0.635112	0.625559
ATAD2B	0.450602	0.263511	0.858348	0.929432	0.625473
NAA50	0.450258	0.785714	0.970052	0.295525	0.625387
SUPT16H	0.440275	0.576592	0.8	0.684682	0.625387
RNF115	0.494664	0.517728	0.595181	0.893804	0.625344
ALG1	0.837522	0.471084	0.256627	0.934768	0.625
PEX11B	0.761274	0.535628	0.276592	0.926334	0.624957
KDELR1	0.814802	0.985886	0.349914	0.348881	0.624871
DOHH	0.722892	0.83253	0.35284	0.590189	0.624613
NFKBIB	0.794664	0.624269	0.436833	0.642513	0.62457
RNF5	0.828571	0.850947	0.470224	0.348365	0.624527
UBAP2L	0.644406	0.220826	0.924785	0.707573	0.624398
STX5A	0.522892	0.806885	0.446472	0.72117	0.624355
DCAF17	0.734768	0.104303	0.726506	0.931497	0.624269
TM2D2	0.803098	0.907057	0.386403	0.400344	0.624225
IQGAP1	0.810499	0.739415	0.894148	0.0528399	0.624225
APOA1BP	0.88778	0.888812	0.287435	0.43253	0.624139
SPNS1	0.389673	0.540103	0.674527	0.892083	0.624096
PNKD	0.996041	0.30895	0.704819	0.486575	0.624096
TRAP1	0.551291	0.786575	0.731153	0.427367	0.624096
TBC1D15	0.509294	0.460413	0.77969	0.746816	0.624053
NUP88	0.364372	0.39346	0.875559	0.862823	0.624053
IDH3B	0.53494	0.889673	0.676248	0.394836	0.623924
TMED4	0.826334	0.827194	0.355077	0.486403	0.623752
NDUFS5	0.75525	0.981411	0.195525	0.562478	0.623666
PIGK	0.487263	0.725645	0.443029	0.838726	0.623666
D19ERTD737E	0.688468	0.479862	0.461446	0.864544	0.62358
CAML	0.701205	0.480207	0.433907	0.878313	0.623408
CCDC47	0.469363	0.641652	0.692255	0.690017	0.623322
MGAT2	0.486231	0.780207	0.567986	0.658864	0.623322
PIGS	0.532358	0.680723	0.590878	0.689329	0.623322
CINP	0.553701	0.448193	0.644578	0.846127	0.62315
UQCRC1	0.765577	0.933563	0.49432	0.298623	0.623021
HSPA9	0.4821	0.892427	0.898451	0.218589	0.622892
CSDA	0.541652	0.904819	0.970052	0.0748709	0.622849
RNASEH2A	0.793287	0.678313	0.454217	0.565577	0.622849
TM2D1	0.649914	0.780379	0.329432	0.730809	0.622633
FXR2	0.684337	0.419621	0.675043	0.710155	0.622289
COPB2	0.351291	0.908606	0.901893	0.327367	0.622289
PSMD5	0.537694	0.545955	0.631497	0.773666	0.622203
GLRX2	0.975387	0.343718	0.418761	0.750602	0.622117
FAM122A	0.837005	0.671429	0.193115	0.786747	0.622074
EXOSC8	0.0392427	0.735456	0.970052	0.742513	0.621816
TMEM160	0.979346	0.665749	0.211876	0.63012	0.621773
D11WSU99E	0.985714	0.175215	0.730637	0.595525	0.621773
ACOT13	0.918244	0.660585	0.410499	0.497074	0.621601
UBE2V2	0.0320138	0.911188	0.829088	0.713769	0.621515
CHORDC1	0.614802	0.195525	0.766781	0.908606	0.621429
TAOK1	0.309122	0.392427	0.970052	0.813253	0.621213
DAPK3	0.760585	0.723924	0.21222	0.787952	0.62117
SRP72	0.317728	0.903959	0.827539	0.435456	0.62117
BRIX1	0.503442	0.820654	0.87315	0.287263	0.621127
CR1L	0.732014	0.688124	0.258864	0.804991	0.620998
VDAC1	0.435972	0.977108	0.897762	0.172461	0.620826
RTCD1	0.532014	0.7	0.37969	0.871429	0.620783
EIF4G1	0.483993	0.624613	0.877281	0.496041	0.620482
DENR	0.595869	0.587952	0.852151	0.445095	0.620267
PLA2G12A	0.828744	0.619105	0.346988	0.686231	0.620267
XPNPEP1	0.465749	0.724785	0.614974	0.675215	0.620181
CISD1	0.888985	0.859725	0.577797	0.153012	0.61988
3230401D17RIK	0.838038	0.839587	0.0462995	0.75525	0.619793
ATP6AP2	0.611532	0.896902	0.622203	0.348193	0.619707
MED9	0.872117	0.499139	0.416179	0.690878	0.619578
SH3GL1	0.450086	0.768847	0.56833	0.690706	0.619492
NOP16	0.834251	0.660757	0.669707	0.312909	0.619406
EXOSC6	0.824785	0.871256	0.365577	0.416007	0.619406
EAPP	0.469019	0.315146	0.758176	0.934596	0.619234
RBM4	0.743029	0.240964	0.659725	0.833046	0.619191
COPS5	0.145783	0.914286	0.970052	0.446127	0.619062
ENO1	0.923408	0.94716	0.292255	0.313253	0.619019
SSRP1	0.713081	0.476076	0.880895	0.405508	0.61889
SCAND1	0.874871	0.818933	0.288985	0.492599	0.618847
UBA1	0.353356	0.707917	0.970052	0.44389	0.618804
BRD9	0.00292599	0.767298	0.716351	0.98778	0.618589
CHERP	0.345095	0.355938	0.794836	0.978141	0.618503
CCDC25	0.903787	0.117556	0.691566	0.760929	0.61846
SET	0.786231	0.502238	0.970052	0.213425	0.617986
PIAS4	0.511532	0.64148	0.412392	0.906368	0.617943
CPSF3	0.497935	0.454389	0.689329	0.83012	0.617943
MRPS35	0.787091	0.687435	0.567814	0.42926	0.6179
DDX24	0.860413	0.179862	0.792427	0.638038	0.617685
2310036O22RIK	0.822892	0.916695	0.0493976	0.681583	0.617642
DHRSX	0.933735	0.510499	0.145955	0.880034	0.617556
ZDHHC6	0.54475	0.597762	0.509122	0.818589	0.617556
FBXO22	0.512737	0.416007	0.625473	0.916007	0.617556
RFXAP	0.795869	0.546299	0.238898	0.888296	0.617341
DAP3	0.574182	0.74475	0.724096	0.42599	0.617255
FH1	0.62926	0.921343	0.537694	0.380379	0.617169
TOX4	0.559725	0.248021	0.752668	0.90809	0.617126
TRNAU1AP	0.664372	0.612737	0.389329	0.801033	0.616867
BTBD1	0.552496	0.639759	0.421515	0.853356	0.616781
YME1L1	0.0817556	0.585886	0.970052	0.82926	0.616738
PEF1	0.616523	0.839931	0.458176	0.551807	0.616609
FAM195B	0.860585	0.859897	0.150775	0.594836	0.616523
PXMP3	0.688124	0.722031	0.36179	0.693804	0.616437
WHSC1L1	0.738038	0.481239	0.552151	0.693976	0.616351
ABCF1	0.659552	0.304647	0.970052	0.531153	0.616351
N4BP2L2	0.668158	0.189157	0.749914	0.858003	0.616308
TMED1	0.634251	0.881928	0.519105	0.429776	0.616265
HECTD1	0.43167	0.544578	0.742341	0.745095	0.615921
UBTF	0.336145	0.534768	0.878485	0.714286	0.615921
AKT1	0.397074	0.868675	0.581411	0.616179	0.615835
RIOK3	0.595525	0.346816	0.795009	0.725818	0.615792
CNPY2	0.904303	0.936489	0.390878	0.230981	0.615663
MCL1	0.700344	0.597246	0.825473	0.339587	0.615663
DNAJC21	0.65525	0.322719	0.862995	0.621343	0.615577
GTF2F1	0.360069	0.728571	0.682616	0.69105	0.615577
LUC7L	0.639587	0.195181	0.970052	0.656971	0.615448
MRPL45	0.427883	0.630465	0.808434	0.595009	0.615448
ADPRHL2	0.704991	0.648881	0.299139	0.807745	0.615189
CSTB	0.97969	0.629088	0.708606	0.143029	0.615103
SNRPB2	0.464544	0.204647	0.970052	0.820826	0.615017
ASF1A	0.585542	0.552496	0.479174	0.842169	0.614845
HDGFRP2	0.368847	0.729948	0.485886	0.874527	0.614802
CD9	0.755594	0.774182	0.888296	0.0404475	0.61463
ZC3H13	0.533391	0.399484	0.786575	0.738038	0.614372
ZFP91	0.48864	0.312565	0.777969	0.877453	0.614157
SAMM50	0.715491	0.939071	0.30809	0.493287	0.613985
SNX4	0.306024	0.630637	0.662823	0.855766	0.613812
KATNA1	0.601893	0.555766	0.703959	0.593287	0.613726
TRAF7	0.46506	0.480034	0.650947	0.858864	0.613726
HBP1	0.498451	0.531842	0.576764	0.847504	0.61364
CHRAC1	0.402238	0.681411	0.519966	0.85043	0.613511
PTDSS1	0.332358	0.572806	0.735972	0.812909	0.613511
RSRC1	0.702926	0.272117	0.633907	0.84475	0.613425
PRKCSH	0.634079	0.855594	0.494836	0.469019	0.613382
KHSRP	0.069191	0.520826	0.970052	0.89346	0.613382
DCPS	0.822547	0.727711	0.278485	0.623924	0.613167
FAF1	0.409983	0.583305	0.879518	0.579518	0.613081
MIF	0.940275	0.65611	0.733219	0.122203	0.612952
NFYB	0.309639	0.439071	0.817728	0.885026	0.612866
DGUOK	0.696041	0.61704	0.324785	0.813425	0.612823
BRE	0.619449	0.795525	0.373494	0.662478	0.612737
ARPC5L	0.862478	0.446988	0.653701	0.487435	0.612651
NOB1	0.549742	0.833391	0.720482	0.346816	0.612608
DEB1	0.833563	0.607057	0.764028	0.245439	0.612522
APBA3	0.678485	0.666437	0.31136	0.79346	0.612435
NFS1	0.705852	0.65938	0.450947	0.633391	0.612392
DNAJC11	0.197246	0.568158	0.970052	0.713941	0.612349
MAPK1	0.300172	0.62031	0.909294	0.619449	0.612306
ARPC1A	0.639243	0.878657	0.685026	0.246127	0.612263
TTC1	0.324613	0.328916	0.927883	0.867642	0.612263
UBAC2	0.668503	0.448537	0.404475	0.926678	0.612048
TRIM27	0.480723	0.708262	0.757659	0.501549	0.612048
AUP1	0.410327	0.663339	0.554045	0.819105	0.611704
MNAT1	0.681411	0.275731	0.673322	0.816179	0.611661
FRG1	0.163683	0.686059	0.813769	0.78296	0.611618
ORC4	0.421343	0.398795	0.713081	0.913253	0.611618
FASTK	0.555077	0.680895	0.443718	0.766609	0.611575
MYCBP	0.686575	0.207401	0.938038	0.614286	0.611575
PIGX	0.781928	0.634768	0.447676	0.581928	0.611575
CUL5	0.46988	0.439587	0.815835	0.720998	0.611575
ACAT1	0.615491	0.959725	0.561102	0.309122	0.61136
CS	0.365404	0.802926	0.970052	0.306885	0.611317
0610010K14RIK	0.918933	0.572289	0.0473322	0.906196	0.611188
LARP7	0.453701	0.368158	0.934423	0.688124	0.611102
VMA21	0.760069	0.504647	0.483133	0.696041	0.610972
ZFP622	0.542685	0.853528	0.52358	0.524096	0.610972
GM12657	0.00344234	0.998279	0.939415	0.502582	0.610929
SDCBP	0.736661	0.927022	0.413253	0.366093	0.610757
NIT2	0.72926	0.764028	0.445095	0.504647	0.610757
TM9SF1	0.539243	0.773494	0.43253	0.695353	0.610155
NRD1	0.922892	0.188468	0.722031	0.607057	0.610112
NDUFAB1	0.973666	0.886231	0.290706	0.289329	0.609983
SLC3A2	0.714458	0.628916	0.814458	0.281583	0.609854
UBA5	0.585198	0.646988	0.441652	0.765577	0.609854
CBX1	0.543029	0.646127	0.629948	0.620138	0.609811
WAC	0.319966	0.303787	0.883133	0.932014	0.609725
NUB1	0.48778	0.196386	0.854561	0.900172	0.609725
TTC5	0.61222	0.473666	0.37074	0.982272	0.609725
CBLL1	0.772289	0.180723	0.556282	0.929088	0.609596
TRNT1	0.47401	0.521859	0.640792	0.801377	0.609509
PDRG1	0.506885	0.752151	0.615835	0.562823	0.609423
OLA1	0.527539	0.87883	0.693976	0.337177	0.60938
PPP5C	0.418589	0.86833	0.513597	0.636833	0.609337
CDK5RAP3	0.492083	0.806196	0.613597	0.524441	0.609079
PPP6R3	0.39432	0.177108	0.931325	0.932874	0.608907
MTA3	0.520654	0.518072	0.970052	0.426678	0.608864
1700123O20RIK	0.903959	0.588296	0.0401033	0.902238	0.608649
MZT2	0.911704	0.32685	0.526334	0.669707	0.608649
BAG5	0.687952	0.64389	0.545611	0.556799	0.608563
ZDHHC3	0.426506	0.756799	0.775215	0.475731	0.608563
ZC3H11A	0.493632	0.495869	0.877969	0.566437	0.608477
PTPMT1	0.853701	0.687091	0.397935	0.493976	0.608176
UPF3A	0.869535	0.378313	0.345955	0.838382	0.608046
LIMS1	0.550602	0.562995	0.596386	0.722203	0.608046
TADA3	0.687608	0.253701	0.546472	0.944062	0.60796
ST13	0.0502582	0.784337	0.970052	0.627022	0.607917
PSMG2	0.50241	0.693804	0.548881	0.686059	0.607788
FAM100A	0.911532	0.304819	0.545955	0.668503	0.607702
FUBP3	0.517384	0.7179	0.687952	0.507573	0.607702
RABIF	0.356282	0.449053	0.650602	0.974699	0.607659
SUPT6H	0.693632	0.157831	0.862306	0.716523	0.607573
ARL6IP5	0.918589	0.820826	0.192943	0.497762	0.60753
SMARCA5	0.401549	0.655594	0.970052	0.402754	0.607487
3110001D03RIK	0.990878	0.472806	0.0481928	0.9179	0.607444
ATF4	0.591738	0.772461	0.895697	0.169535	0.607358
THAP4	0.622547	0.864372	0.580551	0.361618	0.607272
GPI1	0.676764	0.818417	0.66747	0.266093	0.607186
GPAA1	0.531842	0.79759	0.431497	0.667298	0.607057
MTIF2	0.651463	0.330293	0.587435	0.858692	0.606971
PRDX2	0.792083	0.97401	0.469707	0.191394	0.606799
TMEM9B	0.708262	0.727883	0.40895	0.5821	0.606799
PSMF1	0.567986	0.442341	0.489501	0.927367	0.606799
SARS	0.19191	0.932186	0.864544	0.43821	0.606713
RNF126	0.892255	0.673322	0.4179	0.442685	0.60654
ARL5A	0.679346	0.364716	0.504131	0.877969	0.60654
ATG3	0.680723	0.715146	0.392083	0.637694	0.606411
AI413582	0.845611	0.445783	0.372633	0.761618	0.606411
CRLS1	0.594664	0.721515	0.558864	0.55043	0.606368
RMND5B	0.487952	0.455594	0.51136	0.970568	0.606368
PSMD1	0.363683	0.707229	0.970052	0.384337	0.606325
CCNL2	0.62599	0.259552	0.682272	0.857143	0.606239
SRP54A	0.000344234	0.996902	0.516007	0.91136	0.606153
BIRC6	0.415318	0.300861	0.970052	0.737694	0.605981
USP15	0.642513	0.141652	0.828571	0.811188	0.605981
GNPNAT1	0.654389	0.837177	0.588296	0.344062	0.605981
SMEK1	0.49759	0.240448	0.828744	0.856971	0.605938
ZFAND2B	0.761962	0.602582	0.408262	0.650775	0.605895
GLO1	0.851979	0.889157	0.462995	0.218244	0.605594
HMOX2	0.824957	0.586747	0.458692	0.551635	0.605508
UBAC1	0.382616	0.597935	0.618417	0.822547	0.605379
CAB39	0.418072	0.398279	0.923064	0.681928	0.605336
CHMP7	0.576248	0.435112	0.588124	0.821687	0.605293
PKM2	0.857143	0.83167	0.535112	0.197074	0.60525
PES1	0.358692	0.740964	0.801893	0.519449	0.60525
ARGLU1	0.856282	0.206713	0.849225	0.508262	0.60512
PREB	0.620826	0.496558	0.500344	0.802238	0.604991
BRD3	0.268503	0.695697	0.922031	0.533219	0.604862
FAM175B	0.795181	0.0641997	0.581756	0.978313	0.604862
DSTN	0.606196	0.86747	0.892771	0.0526678	0.604776
TBRG1	0.58864	0.699828	0.91222	0.217728	0.604604
5430437P03RIK	0.771084	0.806713	0.0437177	0.79673	0.604561
CDK2AP2	0.967126	0.603098	0.47401	0.37401	0.604561
CALM3	0.579174	0.829948	0.736145	0.272978	0.604561
THRAP3	0.297246	0.532358	0.838382	0.750086	0.604518
TAZ	0.693976	0.527022	0.300344	0.896558	0.604475
TMEM134	0.93167	0.748193	0.305508	0.432186	0.604389
FAM134A	0.599139	0.770912	0.433046	0.614458	0.604389
DDX52	0.266609	0.388812	0.781928	0.980207	0.604389
RRN3	0.45525	0.536489	0.925645	0.5	0.604346
LASS2	0.718417	0.697935	0.675559	0.325301	0.604303
UBE2F	0.701721	0.574871	0.578485	0.560929	0.604002
PRPS1L3	0.368675	0.344062	0.836317	0.865577	0.603657
SRSF4	0.586575	0.696902	0.351635	0.779174	0.603571
GPX1	0.950602	0.448881	0.891566	0.122892	0.603485
NRAS	0.520998	0.572633	0.820138	0.500172	0.603485
RPSA	0.966609	0.719277	0.639071	0.0888124	0.603442
FAM98B	0.155422	0.72117	0.681583	0.855594	0.603442
GTPBP4	0.522375	0.728227	0.869707	0.293287	0.603399
GTL3	0.720654	0.665232	0.532186	0.495353	0.603356
CCDC90B	0.63821	0.484509	0.569019	0.721343	0.60327
AP1G1	0.539071	0.053012	0.887435	0.933219	0.603184
ANP32E	0.654217	0.401377	0.817212	0.539759	0.603141
ZC3H18	0.454561	0.422892	0.660241	0.874182	0.602969
ARF6	0.367298	0.931842	0.861446	0.251119	0.602926
PDAP1	0.147849	0.953528	0.970052	0.339243	0.602668
RAF1	0.551119	0.392943	0.658176	0.807401	0.60241
INTS9	0.66179	0.178657	0.660585	0.908262	0.602324
IRF3	0.719793	0.455766	0.286403	0.946988	0.602238
D230037D09RIK	0.803959	0.616523	0.35938	0.628744	0.602151
RIT1	0.78778	0.506713	0.251635	0.862478	0.602151
PTTG1IP	0.583477	0.777969	0.815663	0.231497	0.602151
RPE	0.459897	0.541997	0.616007	0.790706	0.602151
RAB4B	0.855938	0.548537	0.208778	0.795009	0.602065
USP39	0.450947	0.73167	0.478141	0.74716	0.601979
ATP5G2	0.951635	0.97074	0.119793	0.364544	0.601678
HMGCL	0.576076	0.686575	0.584165	0.559036	0.601463
TPI1	0.848709	0.95284	0.460757	0.143373	0.60142
DHRS7B	0.744923	0.617556	0.430809	0.611188	0.601119
SRM	0.784682	0.705336	0.70895	0.205164	0.601033
ABCF3	0.460413	0.301033	0.684165	0.95852	0.601033
H2-KE2	0.973322	0.76833	0.0476764	0.61463	0.60099
TCF25	0.554561	0.46179	0.86988	0.517728	0.60099
SLMAP	0.342513	0.488812	0.821687	0.750775	0.600947
AES	0.894148	0.970912	0.301893	0.236145	0.600775
CDC73	0.595353	0.249053	0.657143	0.901377	0.600731
TMEM179B	0.839071	0.37401	0.351463	0.837694	0.600559
OGDH	0.431842	0.515835	0.970052	0.484165	0.600473
CBR1	0.859897	0.732358	0.571429	0.23821	0.600473
TRP53	0.633219	0.833735	0.605164	0.329604	0.60043
SPR	0.867126	0.813941	0.273666	0.445783	0.600129
MYST2	0.579002	0.178313	0.763511	0.87969	0.600129
ALKBH6	0.854045	0.475904	0.292943	0.776936	0.599957
MATR3	0.30327	0.591566	0.970052	0.534596	0.599871
GLUD1	0.62358	0.709639	0.727883	0.33821	0.599828
LUC7L2	0.206196	0.29191	0.970052	0.930981	0.599785
DNAJC4	0.692427	0.666093	0.392599	0.647676	0.599699
2310009A05RIK	0.991738	0.567642	0.0475043	0.791738	0.599656
SH3GLB1	0.616695	0.539071	0.572461	0.670396	0.599656
PCBP2	0.652668	0.389845	0.839931	0.515146	0.599398
STARD3NL	0.57969	0.811704	0.536661	0.468847	0.599225
RNPEP	0.641308	0.845783	0.57969	0.329776	0.599139
ARAF	0.410155	0.729604	0.656799	0.599828	0.599096
STK16	0.48296	0.7642	0.559552	0.588985	0.598924
POLD2	0.545611	0.887263	0.415663	0.546816	0.598838
GTF2H1	0.196041	0.543201	0.879002	0.776764	0.598752
HADHA	0.536489	0.671945	0.809639	0.376764	0.598709
TOP1	0.887435	0.291566	0.970052	0.245611	0.598666
RAVER1	0.125129	0.694148	0.725129	0.850086	0.598623
IFT27	0.943201	0.690534	0.196558	0.564028	0.59858
CLK3	0.612737	0.50327	0.528571	0.748709	0.598322
PPIL4	0.465577	0.393287	0.689157	0.845095	0.598279
AHCTF1	0.65611	0.225645	0.833563	0.677453	0.598193
RSRC2	0.236489	0.54475	0.839587	0.771601	0.598107
2810432D09RIK	0.90568	0.63012	0.0333907	0.823064	0.598064
ANKRD11	0.5821	0.608262	0.613081	0.588812	0.598064
PRDX6	0.537177	0.94062	0.811188	0.102582	0.597892
GPBP1	0.338898	0.469535	0.780551	0.802582	0.597892
PDCD11	0.00499139	0.62599	0.845783	0.914458	0.597806
YTHDC1	0.706196	0.199484	0.886919	0.598623	0.597806
UBL4	0.940964	0.221687	0.658692	0.569707	0.597762
NUP214	0.471084	0.179518	0.765404	0.975043	0.597762
1600012F09RIK	0.93012	0.5821	0.0337349	0.844578	0.597633
AGPAT2	0.894664	0.67315	0.539243	0.28296	0.597504
SAT1	0.874527	0.342513	0.970052	0.202582	0.597418
ARHGAP1	0.261962	0.679518	0.970052	0.477969	0.597375
TRAM1	0.586059	0.685198	0.654217	0.463855	0.597332
BCLAF1	0.18778	0.645611	0.970052	0.585886	0.597332
TMEM115	0.648709	0.713081	0.199656	0.826678	0.597031
HIST2H2AA1	0.00327022	0.99759	0.695697	0.691394	0.596988
NT5C	0.907745	0.677281	0.423924	0.37883	0.596945
GORASP2	0.504647	0.911876	0.533563	0.437522	0.596902
SNX27	0.527022	0.187608	0.830637	0.841136	0.596601
UPF3B	0.672633	0.354905	0.724441	0.634423	0.596601
CCDC107	0.932702	0.724613	0.214286	0.514114	0.596429
ARPP19	0.784509	0.138382	0.970052	0.492771	0.596429
PDHA1	0.429432	0.710671	0.909466	0.3358	0.596343
CTCF	0.453012	0.433391	0.775043	0.723752	0.596299
PAIP1	0.337694	0.69105	0.970052	0.386403	0.596299
HP1BP3	0.766954	0.646472	0.433391	0.53821	0.596256
MAP1LC3A	0.906885	0.854905	0.535456	0.0876076	0.596213
TMX2	0.690534	0.706713	0.441824	0.545783	0.596213
HNRNPA3	0.635456	0.726334	0.80568	0.216695	0.596041
NIT1	0.786919	0.459552	0.399484	0.73821	0.596041
COG4	0.490017	0.424785	0.611704	0.857487	0.595998
REST	0.229432	0.574355	0.771429	0.808778	0.595998
CWC25	0.855422	0.0540448	0.507917	0.966437	0.595955
RARS	0.218244	0.768158	0.911704	0.484509	0.595654
PYCR2	0.771945	0.799484	0.327711	0.482616	0.595439
ILF2	0.333735	0.91463	0.760585	0.372633	0.595396
TWF1	0.658692	0.795869	0.657831	0.269019	0.595353
GET4	0.44389	0.821687	0.572633	0.543029	0.59531
HMBS	0.745095	0.525473	0.59759	0.512737	0.595224
NDUFAF4	0.856454	0.362995	0.68778	0.473322	0.595138
SYNGR2	0.777969	0.704647	0.689673	0.20809	0.595095
CHIC2	0.777625	0.80809	0.261618	0.532874	0.595052
PPP1R14B	0.635112	0.898107	0.725301	0.121515	0.595009
0610031J06RIK	0.844578	0.761618	0.0466437	0.727022	0.594966
MDH1	0.788124	0.930293	0.384509	0.275731	0.594664
SAFB	0.439415	0.348365	0.697762	0.893115	0.594664
COMT	0.50809	0.705852	0.970052	0.194492	0.594621
TMEM192	0.726678	0.432702	0.408434	0.810327	0.594535
EVI5	0.543718	0.449914	0.754733	0.629604	0.594492
PNP	0.795697	0.631153	0.74957	0.201377	0.594449
SCAMP4	0.440964	0.736489	0.667814	0.532358	0.594406
RBMX	0.273666	0.610155	0.552668	0.94062	0.594277
CHCHD7	0.988468	0.557143	0.300861	0.530465	0.594234
B3GAT3	0.564372	0.602754	0.380723	0.829088	0.594234
GTF2A1	0.344578	0.327883	0.838554	0.865749	0.594191
NOM1	0.764372	0.262134	0.50241	0.847676	0.594148
SSR3	0.379174	0.831842	0.907401	0.257831	0.594062
BOD1	0.68296	0.943201	0.510499	0.239071	0.593933
DBNL	0.636489	0.751119	0.514974	0.472633	0.593804
HSPBP1	0.707745	0.769363	0.474699	0.423064	0.593718
DNAJC14	0.581239	0.370396	0.446816	0.976248	0.593675
YIPF1	0.657831	0.764372	0.439415	0.512392	0.593503
RPF1	0.352151	0.716695	0.566437	0.738554	0.59346
GIGYF2	0.656282	0.128744	0.745267	0.842857	0.593287
KRCC1	0.629604	0.580895	0.438382	0.724096	0.593244
WDR61	0.604647	0.82117	0.645955	0.301033	0.593201
CLPTM1	0.472117	0.783477	0.476592	0.640275	0.593115
HIST3H2A	0.861618	0.34716	0.27969	0.88296	0.592857
USP1	0.340792	0.513597	0.841136	0.675559	0.592771
RPS28	0.667298	0.920998	0.695353	0.086747	0.592599
BET1	0.743718	0.518933	0.515146	0.592599	0.592599
EIF2B4	0.357831	0.537349	0.69759	0.777453	0.592556
EED	0.07642	0.562478	0.919966	0.810843	0.592427
DYNLT1F	0.000688468	0.998107	0.696041	0.674699	0.592384
ALAD	0.699312	0.831325	0.505508	0.333219	0.592341
DEXI	0.823236	0.563683	0.117212	0.86506	0.592298
FKBP3	0.784165	0.352496	0.85043	0.3821	0.592298
UBLCP1	0.559552	0.331497	0.579862	0.898107	0.592255
PIAS1	0.463339	0.539243	0.39432	0.971945	0.592212
SMG6	0.687091	0.203442	0.557487	0.920654	0.592169
RBM26	0.44475	0.646644	0.847332	0.429432	0.59204
TUFM	0.531153	0.904131	0.596558	0.336145	0.591997
LARP1	0.698967	0.224441	0.970052	0.474182	0.59191
UFM1	0.589329	0.648365	0.723752	0.406024	0.591867
XPO7	0.482616	0.169707	0.813941	0.901205	0.591867
CHMP4B	0.645439	0.574699	0.588812	0.557831	0.591695
MPP1	0.477281	0.71463	0.582272	0.591738	0.59148
PCID2	0.440103	0.447332	0.492599	0.985542	0.591394
SEC22B	0.589845	0.890189	0.467126	0.418244	0.591351
FAM48A	0.657315	0.10568	0.635628	0.966781	0.591351
FBXW2	0.485198	0.455938	0.516351	0.907573	0.591265
PSPC1	0.675387	0.381583	0.399312	0.907229	0.590878
RAB5A	0.419793	0.861274	0.640964	0.44148	0.590878
RNF138	0.467298	0.334079	0.65852	0.903442	0.590835
KHDRBS1	0.276592	0.70241	0.777281	0.606885	0.590792
WDR75	0.715835	0.245095	0.798967	0.603098	0.590749
APH1A	0.559897	0.819449	0.401205	0.582272	0.590706
CEPT1	0.481756	0.649914	0.468158	0.762995	0.590706
COPS3	0.311188	0.853873	0.705336	0.492255	0.590663
SLC25A20	0.565232	0.675043	0.728055	0.393976	0.590577
MAN1A2	0.66833	0.379518	0.71704	0.596902	0.590448
MFSD10	0.68864	0.883649	0.27401	0.515491	0.590448
MESDC2	0.439931	0.625129	0.827367	0.469191	0.590404
RPS19	0.968503	0.558003	0.766437	0.0678141	0.590189
KRIT1	0.625129	0.265232	0.488812	0.981239	0.590103
SIKE1	0.80809	0.272289	0.371256	0.907917	0.589888
ELOVL1	0.738382	0.757315	0.403787	0.459897	0.589845
LARP4	0.706024	0.236661	0.860069	0.556282	0.589759
NUP50	0.480379	0.410499	0.738726	0.729432	0.589759
NUP62	0.549398	0.830465	0.649742	0.329432	0.589759
SF3A2	0.00619621	0.804303	0.585886	0.962651	0.589759
CMC1	0.97883	0.41704	0.509466	0.453012	0.589587
MFSD11	0.533563	0.145611	0.925818	0.753356	0.589587
BCKDHA	0.789845	0.774699	0.26747	0.52599	0.589501
SRP68	0.426678	0.644062	0.59191	0.695181	0.589458
FAM125A	0.846988	0.834423	0.300516	0.375387	0.589329
HNRNPH2	0.339931	0.50809	0.806024	0.703098	0.589286
CD164	0.804819	0.390534	0.902582	0.25852	0.589114
MYSM1	0.326506	0.330809	0.743201	0.955938	0.589114
VRK1	0.334251	0.599312	0.835112	0.58778	0.589114
ACBD3	0.902065	0.237349	0.528227	0.68778	0.588855
ECH1	0.837694	0.898967	0.306024	0.312565	0.588812
AKIRIN1	0.491222	0.703614	0.51222	0.646988	0.588511
PDE6D	0.725818	0.810327	0.24475	0.571773	0.588167
1810009A15RIK	0.907057	0.536833	0.045611	0.862995	0.588124
PNPLA8	0.593804	0.375904	0.7	0.681239	0.587737
PRRC2C	0.328916	0.626506	0.970052	0.424957	0.587608
ATE1	0.862134	0.147849	0.551807	0.788468	0.587565
SENP6	0.632358	0.341308	0.754561	0.621859	0.587522
SNRNP70	0.130637	0.667642	0.970052	0.581756	0.587522
STK19	0.77883	0.475215	0.335972	0.759897	0.587478
SNHG1	0.782444	0.434596	0.842513	0.290361	0.587478
RABEP1	0.438038	0.328571	0.714114	0.869019	0.587435
TMEM39A	0.581756	0.626162	0.784337	0.357487	0.587435
2310011J03RIK	0.836317	0.540448	0.0349398	0.937522	0.587306
UBE2G1	0.544234	0.661274	0.496041	0.64716	0.587177
ATP6V1B2	0.502582	0.523236	0.828055	0.494836	0.587177
FIP1L1	0.3821	0.609983	0.592771	0.763511	0.587091
MRPL19	0.555766	0.647849	0.643373	0.501033	0.587005
VGLL4	0.73012	0.647676	0.214802	0.754905	0.586876
FAF2	0.18537	0.695181	0.702238	0.764544	0.586833
TARS	0.589157	0.674871	0.683821	0.399484	0.586833
RQCD1	0.195353	0.581067	0.865749	0.704475	0.586661
RPL12	0.858003	0.810499	0.598279	0.0795181	0.586575
FAM108A	0.542169	0.72685	0.436489	0.640792	0.586575
MINOS1	0.945955	0.973838	0.0490534	0.376592	0.58636
SNRNP27	0.0791738	0.568675	0.836145	0.861446	0.58636
TGS1	0.86747	0.0287435	0.583821	0.865404	0.58636
SBNO1	0.402065	0.253528	0.917728	0.772117	0.58636
NT5C3L	0.67401	0.746472	0.364888	0.559897	0.586317
CTBP1	0.690878	0.828744	0.290534	0.534251	0.586102
CPSF6	0.194836	0.594492	0.780034	0.775043	0.586102
YKT6	0.495181	0.263339	0.665232	0.92031	0.586015
YEATS4	0.605164	0.429948	0.614286	0.694664	0.586015
SNAP23	0.405336	0.378485	0.802065	0.758176	0.586015
VAMP4	0.876764	0.343373	0.250086	0.873666	0.585972
PHF20	0.361618	0.374871	0.707401	0.9	0.585972
GDE1	0.643546	0.796213	0.682444	0.221515	0.585929
ZMPSTE24	0.323752	0.254561	0.881583	0.883821	0.585929
SRRT	0.420482	0.484337	0.761274	0.677108	0.5858
ECI1	0.732358	0.842341	0.424269	0.343718	0.585671
NECAP2	0.57401	0.67074	0.422031	0.675731	0.585628
MORF4L1	0.111876	0.879518	0.877453	0.472806	0.585413
ZFP148	0.361102	0.366265	0.75043	0.862651	0.585112
RAD23B	0.131497	0.704303	0.938554	0.564888	0.584811
UMPS	0.429776	0.697074	0.737005	0.475387	0.584811
RWDD4A	0.863683	0.143029	0.556627	0.775559	0.584725
ARID1A	0.307745	0.314802	0.970052	0.746127	0.584682
SSBP4	0.868503	0.715663	0.176076	0.578313	0.584639
NF2	0.597074	0.219105	0.778141	0.744234	0.584639
PSAP	0.920482	0.482788	0.791222	0.14389	0.584596
UBA2	0.150947	0.697762	0.90809	0.581411	0.584552
PRDX5	0.991566	0.402238	0.77074	0.173494	0.584509
DNLZ	0.986575	0.37074	0.244578	0.7358	0.584423
SQSTM1	0.79432	0.65525	0.671773	0.216351	0.584423
AKR1A1	0.842685	0.990361	0.0492255	0.45525	0.58438
GNPTG	0.746127	0.833907	0.395181	0.362134	0.584337
POLD3	0.215491	0.460069	0.846299	0.815491	0.584337
LYRM4	0.783305	0.27969	0.710155	0.563855	0.584251
AI837181	0.790706	0.325818	0.305336	0.914974	0.584208
OTUD5	0.493115	0.264372	0.640275	0.938898	0.584165
PPDPF	0.972117	0.684682	0.354905	0.324785	0.584122
LONP2	0.441136	0.508434	0.609122	0.777797	0.584122
ACOT8	0.756799	0.592771	0.439071	0.547676	0.584079
FBXO8	0.775043	0.264888	0.39346	0.90241	0.58395
TSSC4	0.698795	0.662478	0.264888	0.709466	0.583907
MINPP1	0.562995	0.504819	0.394836	0.872806	0.583864
ANKRD17	0.495353	0.200516	0.970052	0.668158	0.58352
CNDP2	0.589501	0.604131	0.576592	0.563167	0.583348
WAPAL	0.409122	0.461446	0.845611	0.616867	0.583262
DHRS1	0.723236	0.83821	0.282788	0.488296	0.583133
POLE4	0.753701	0.604819	0.524441	0.448709	0.582917
1810006K21RIK	0.962306	0.942685	0.0487091	0.377108	0.582702
TTC33	0.629088	0.386575	0.477108	0.838038	0.582702
RNF20	0.118417	0.594664	0.835284	0.782444	0.582702
BRD1	0.316007	0.398623	0.824441	0.791566	0.582659
H2AFX	0.995181	0.0585198	0.750775	0.526162	0.582659
TMEM219	0.870912	0.479518	0.181928	0.797935	0.582573
ZMYM2	0.646988	0.111876	0.605852	0.965577	0.582573
1810063B07RIK	0.940103	0.428571	0.0314974	0.929948	0.58253
FUNDC1	0.419966	0.652496	0.418244	0.839415	0.58253
DDX3X	0.310671	0.714458	0.970052	0.334423	0.582401
TRIP12	0.265921	0.231842	0.970052	0.86179	0.582401
TAF6	0.575215	0.267126	0.550947	0.935456	0.582186
CKS2	0.987263	0.186403	0.970052	0.184854	0.582143
HSD17B12	0.418244	0.84475	0.747676	0.317556	0.582057
EIF5B	0.710327	0.327367	0.935456	0.354905	0.582014
RPS17	0.962134	0.932702	0.288812	0.143718	0.581842
ATG9A	0.65043	0.176076	0.72117	0.779518	0.581799
TPD52	0.546644	0.766093	0.904475	0.109466	0.58167
RRP15	0.410499	0.816179	0.711704	0.388124	0.581627
TRAPPC6A	0.930981	0.873494	0.328744	0.193115	0.581583
RPL10	0.94957	0.989329	0.200516	0.186747	0.58154
CHMP6	0.545955	0.747504	0.228399	0.804131	0.581497
SPSB3	0.646127	0.473322	0.251463	0.954561	0.581368
RPS18	0.991222	0.48864	0.759552	0.0855422	0.581239
FDX1	0.825473	0.870912	0.434596	0.192771	0.580938
ZFP511	0.470224	0.604303	0.381928	0.866781	0.580809
CLUAP1	0.59346	0.456282	0.348881	0.92358	0.580551
SFRS18	0.214458	0.369707	0.846127	0.891566	0.580465
PPP2R4	0.226506	0.809811	0.645267	0.639587	0.580293
MED20	0.297418	0.403959	0.636833	0.982444	0.580164
TMCO1	0.0547332	0.83012	0.870224	0.56506	0.580034
SRI	0.851463	0.869707	0.209639	0.388812	0.579905
MRPS9	0.46747	0.477969	0.653873	0.72031	0.579905
POLR2B	0.581411	0.120482	0.851291	0.766093	0.579819
IAH1	0.868675	0.74389	0.207917	0.498795	0.579819
ERCC-00060	0.970912	0.311015	0.048537	0.988468	0.579733
5730494N06RIK	0.687435	0.761274	0.0289157	0.841308	0.579733
TLK1	0.58537	0.225818	0.689845	0.8179	0.579733
UBP1	0.658864	0.132702	0.67315	0.854045	0.57969
TCEB3	0.352668	0.413253	0.801549	0.751119	0.579647
LSG1	0.516695	0.401721	0.658348	0.74062	0.579346
NOP56	0.21463	0.77883	0.970052	0.353873	0.579346
BC005537	0.414114	0.49759	0.60809	0.797074	0.579217
PLP2	0.828055	0.895525	0.504475	0.088296	0.579088
GALK1	0.676076	0.850602	0.442169	0.347332	0.579045
RTF1	0.588296	0.290189	0.678313	0.75938	0.579045
TMF1	0.0616179	0.637522	0.770052	0.846472	0.578916
SETD8	0.274527	0.910843	0.970052	0.159897	0.57883
ZFP330	0.404647	0.698279	0.653012	0.55938	0.57883
RSL24D1	0.123064	0.767986	0.970052	0.453873	0.578744
UBR5	0.401721	0.378657	0.884509	0.649914	0.578701
WASL	0.646816	0.674355	0.711015	0.281928	0.578528
METTL16	0.355594	0.421343	0.679002	0.858176	0.578528
HSD17B10	0.70327	0.903787	0.415318	0.291566	0.578485
DPP3	0.572289	0.736317	0.415835	0.589157	0.578399
PHGDH	0.646299	0.716867	0.854905	0.0948365	0.578227
2310003F16RIK	0.897935	0.930465	0.0483649	0.435972	0.578184
MTHFS	0.576764	0.364544	0.518417	0.85284	0.578141
FUBP1	0.177797	0.494492	0.970052	0.66988	0.578055
AHCY	0.639931	0.841652	0.630465	0.2	0.578012
TNKS2	0.39673	0.363167	0.846816	0.705164	0.577969
PAK2	0.251979	0.571084	0.668158	0.820482	0.577926
FAM3A	0.671601	0.661102	0.216867	0.761962	0.577883
DNM2	0.612909	0.405852	0.657659	0.634768	0.577797
CARKD	0.704819	0.895353	0.355938	0.355077	0.577797
KDM5B	0.54716	0.542857	0.841824	0.379002	0.577711
B4GALT3	0.497762	0.632014	0.557831	0.623064	0.577668
MKRN1	0.57074	0.532014	0.8358	0.371601	0.577539
OXA1L	0.389329	0.653528	0.498107	0.769191	0.577539
RDH14	0.762134	0.527711	0.149398	0.870568	0.577453
PEX19	0.356971	0.56988	0.583305	0.799312	0.577367
TXNDC15	0.697762	0.761102	0.279862	0.569019	0.576936
UBAP2	0.55043	0.258348	0.937522	0.561446	0.576936
ANAPC4	0.272289	0.356454	0.785026	0.893632	0.57685
NAP1L1	0.523752	0.568847	0.970052	0.244578	0.576807
EIF2S3X	0.260929	0.371084	0.890361	0.784682	0.576764
MARK3	0.347849	0.353701	0.787091	0.818417	0.576764
MED25	0.56833	0.800688	0.350258	0.587608	0.576721
[truncated: 3,810 more rows]
